# Supplementary material for: Endogenous Retroelement Activation is Implicated in Interferon‐α Production and Anti–Cyclic Citrullinated Peptide Autoantibody Generation in Early Rheumatoid Arthritis
Source: Arthritis Rheumatol. 2025 Jan 27;77(6):646–57. doi: 10.1002/art.43083 (PMC12123258; doi:10.1002/art.43083)
Supplement: Supplementary file 3 — Data S1: [file ART-77-646-s002.xlsx]

## Sheet: RA_vs_nonRA_in_BCells.repeats
Repeat_name	baseMean	log2FoldChange	lfcSE	stat	pvalue	padj	Class	Family
MER123	2.82404	-2.36317	0.535869	-4.40997	1.03384e-05	3.51828e-05	DNA?	DNA?
UCON88	1.2404	-2.27619	0.769267	-2.95891	0.00308732	0.00658995	Unknown	Unknown
MER129	1.34843	-2.07497	0.53506	-3.87802	0.00010531	0.000294466	LTR?	LTR?
MER125	3.20611	-1.99972	0.388733	-5.14422	2.6864e-07	1.17541e-06	DNA	DNA
SAR	5.24728	1.8747	0.397847	4.7121	2.45173e-06	9.30527e-06	Satellite	Satellite
MLT1C-int	4.83376	-1.81327	0.352287	-5.14716	2.64465e-07	1.16856e-06	LTR	ERVL-MaLR
MER52C	39.9412	1.81203	0.0855372	21.1841	1.33947e-99	1.76408e-96	LTR	ERV1
LTR10B	2.49613	-1.6539	0.399136	-4.1437	3.4174e-05	0.000104668	LTR	ERV1
X21_LINE	2.06769	1.58991	0.26136	6.08322	1.17791e-09	7.35217e-09	LINE	CR1
MARE4	6.41053	-1.58747	0.255816	-6.2055	5.4524e-10	3.57254e-09	DNA	hAT-Tip100
LTR28C	6.60812	-1.55467	0.275867	-5.63556	1.74486e-08	9.08295e-08	LTR	ERV1
MamGypLTR1d	71.5217	1.53535	0.100031	15.3487	3.61305e-53	5.94798e-51	LTR	Gypsy
UCON4	7.56386	-1.52852	0.304475	-5.02017	5.16247e-07	2.14121e-06	DNA	DNA
MER133A	1.19493	-1.52473	0.606946	-2.51213	0.0120005	0.0226427	DNA?	DNA?
MamRTE2	2.75104	1.51304	0.213302	7.09343	1.30827e-12	1.23956e-11	LINE	RTE-BovB
HERV-Fc2_LTR	1.17994	1.49511	0.593838	2.51771	0.011812	0.0223511	LTR	ERV1
LTR10G	4.18864	-1.47151	0.510997	-2.87969	0.00398067	0.00830831	LTR	ERV1
LTR108c_Mam	1.04542	1.39182	0.152937	9.10066	8.97815e-20	2.36484e-18	LTR	ERVL
UCON2	4.21227	-1.3469	0.420015	-3.20679	0.00134224	0.00310127	DNA?	DNA?
MER9B	2.40307	-1.31434	0.298898	-4.39729	1.09613e-05	3.71106e-05	LTR	ERVK
LTR2752	1.8924	-1.26877	0.439746	-2.88524	0.00391111	0.00818908	LTR	ERV1
UCON28c	2.13846	1.2638	0.242031	5.22165	1.77334e-07	8.08128e-07	Unknown	Unknown
X24_LINE	3.08851	-1.26273	0.389234	-3.24413	0.00117809	0.00276567	LINE	L2
UCON97	6.46765	1.25704	0.119372	10.5305	6.25343e-26	2.94134e-24	DNA	DNA
LTR22C0	2.09136	-1.23408	0.44377	-2.78091	0.00542072	0.0110684	LTR	ERVK
UCON40	6.67192	-1.20368	0.29429	-4.09012	4.31156e-05	0.000129053	DNA	TcMar-Mariner
UCON28b	10.2675	1.14049	0.0893428	12.7653	2.56007e-37	2.59354e-35	Unknown	Unknown
L1P	9.90041	-1.08547	0.123937	-8.75823	1.98333e-18	4.21298e-17	LINE	L1
Eulor6D	21.3381	-1.08231	0.260047	-4.16197	3.1552e-05	9.75447e-05	DNA?	DNA?
AmnSINE2	5.06731	1.05479	0.270626	3.89761	9.71474e-05	0.0002728	SINE	tRNA-Deu
L1P4c	8.52296	-1.02637	0.123875	-8.28555	1.17568e-16	2.01087e-15	LINE	L1
UCON87B	4.74795	0.988396	0.114333	8.6449	5.38509e-18	1.05853e-16	Unknown	Unknown
LTR108b_Mam	11.2664	0.988111	0.0915741	10.7903	3.82579e-27	1.93791e-25	LTR	ERVL
LTR6B	38.2834	0.956531	0.277659	3.44498	0.000571101	0.00139285	LTR	ERV1
MER11B	71.5374	0.947656	0.128566	7.37099	1.69364e-13	1.81344e-12	LTR	ERVK
L1MEg2	55.1928	-0.940622	0.0858062	-10.9622	5.809e-28	3.06018e-26	LINE	L1
MER11C	144.554	0.93853	0.121214	7.74273	9.73014e-15	1.28146e-13	LTR	ERVK
UCON60	2.72929	0.937221	0.178866	5.23981	1.60744e-07	7.3507e-07	Unknown	Unknown
LTR3	7.72125	0.936636	0.060639	15.4461	8.01647e-54	1.50824e-51	LTR	ERVK
MLT1O-int	10.3936	0.92812	0.0521688	17.7907	8.34084e-71	5.49245e-68	LTR	ERVL-MaLR
Eulor9A	5.23689	-0.901077	0.312499	-2.88346	0.00393338	0.00822264	DNA	DNA
LTR108e_Mam	8.81576	0.893855	0.0908248	9.84153	7.45705e-23	2.65431e-21	LTR	ERVL
L2-1_Crp	7.24373	-0.889588	0.182342	-4.87867	1.06806e-06	4.2755e-06	LINE	L2
LTR1B1	9.66257	0.841905	0.0868784	9.69061	3.30536e-22	1.1162e-20	LTR	ERV1
L1PBa	379.649	-0.838327	0.0707872	-11.8429	2.34181e-32	1.71342e-30	LINE	L1
LTR22B	10.1931	-0.821158	0.331802	-2.47484	0.0133294	0.0249713	LTR	ERVK
UCON9	7.72537	0.814575	0.10642	7.65436	1.94284e-14	2.43688e-13	Unknown	Unknown
Penelope1_Vert	1.73344	0.804364	0.212298	3.78884	0.000151351	0.00041527	LINE	Penelope
UCON33	3.06761	-0.802899	0.334694	-2.3989	0.0164444	0.0302898	DNA	TcMar-Tigger
hAT-N1_Mam	8.32559	-0.802841	0.235121	-3.41459	0.000638786	0.00154647	DNA	hAT-Tip100?
MamRep1894	25.0368	-0.791885	0.169397	-4.67473	2.94345e-06	1.09816e-05	DNA	hAT
LTR14A	15.7707	0.782724	0.318037	2.46111	0.0138508	0.0258012	LTR	ERVK
L1MEh	390.24	-0.780871	0.0545687	-14.3099	1.89835e-46	2.50012e-44	LINE	L1
UCON47	19.5324	0.780784	0.0865139	9.02495	1.7977e-19	4.3844e-18	Unknown	Unknown
EUTREP14	14.8893	0.777919	0.0861284	9.03209	1.68431e-19	4.18535e-18	Unknown	Unknown
MER76-int	17.4336	0.770011	0.0672375	11.4521	2.29469e-30	1.4391e-28	LTR	ERVL
HERVK13-int	37.6004	-0.769001	0.108602	-7.08091	1.43216e-12	1.34725e-11	LTR	ERVK
L1P3b	10.2281	-0.766931	0.100799	-7.60853	2.77225e-14	3.31914e-13	LINE	L1
LTR3A	22.0582	0.763481	0.110637	6.90077	5.17206e-12	4.36641e-11	LTR	ERVK
MER95	11.8937	0.761957	0.240468	3.16864	0.00153153	0.00349572	LTR	ERV1
LTR22A	2.55606	-0.752378	0.323017	-2.32922	0.0198475	0.036054	LTR	ERVK
LTR14B	23.2445	0.740265	0.104618	7.07587	1.48517e-12	1.38721e-11	LTR	ERVK
REP522	24.231	0.740077	0.0607807	12.1762	4.16349e-34	3.65555e-32	Satellite	telo
HERVK-int	45.7465	-0.728862	0.0880879	-8.27427	1.2925e-16	2.18234e-15	LTR	ERVK
HY1	56.0594	0.71492	0.0919881	7.77187	7.73356e-15	1.05001e-13	scRNA	scRNA
LTR27B	8.25968	0.711626	0.0881678	8.07127	6.95728e-16	1.05319e-14	LTR	ERV1
GA-rich	9197.24	-0.705914	0.120039	-5.88069	4.08567e-09	2.32936e-08	Low_complexity	Low_complexity
MER92C	11.9642	0.701744	0.0766095	9.16002	5.18897e-20	1.39467e-18	LTR	ERV1
L1P2	295.848	-0.700434	0.0590505	-11.8616	1.87338e-32	1.45132e-30	LINE	L1
HERVL18-int	12.9328	0.699438	0.0428996	16.3041	9.23178e-60	3.03956e-57	LTR	ERVL
UCON35	11.8788	-0.678317	0.274974	-2.46684	0.0136309	0.0254999	DNA	DNA
LTR21A	18.9198	-0.676015	0.256248	-2.63813	0.00833652	0.0164359	LTR	ERV1
LTR1	9.76076	0.668466	0.0473111	14.1292	2.51077e-45	2.75557e-43	LTR	ERV1
UCON101	11.2788	0.659841	0.0795102	8.29882	1.05154e-16	1.82221e-15	Unknown	Unknown
CR1-1_Amn	10.5328	-0.651777	0.253718	-2.56891	0.010202	0.0196721	LINE	CR1
HERV-Fc2-int	13.8045	0.645844	0.0410782	15.7223	1.06357e-55	2.33454e-53	LTR	ERV1
MLT1E1A-int	2.19104	-0.642916	0.146279	-4.39513	1.10708e-05	3.73852e-05	LTR	ERVL-MaLR
L1PA12	273.874	-0.642523	0.0636924	-10.0879	6.24889e-24	2.46766e-22	LINE	L1
MER9a2	11.927	-0.641999	0.155353	-4.1325	3.58832e-05	0.000109141	LTR	ERVK
MER57E2	20.3094	0.64179	0.0554919	11.5655	6.16574e-31	4.06014e-29	LTR	ERV1
GSAT	14.5231	0.635301	0.0396703	16.0146	1.01134e-57	2.66387e-55	Satellite	centr
MER4D	276.552	-0.631846	0.066666	-9.47778	2.59749e-21	7.95558e-20	LTR	ERV1
MER92A	36.287	0.627169	0.0556472	11.2704	1.8365e-29	1.0516e-27	LTR	ERV1
LTR38C	27.7126	0.625383	0.0655234	9.54443	1.36865e-21	4.29168e-20	LTR	ERV1
ALR_Alpha	341.855	0.623749	0.100667	6.19615	5.78621e-10	3.75391e-09	Satellite	centr
LTR10D	52.2551	-0.62159	0.0989599	-6.28123	3.35896e-10	2.25701e-09	LTR	ERV1
Chap1a_Mam	54.4275	-0.619101	0.0906786	-6.82742	8.64552e-12	7.11634e-11	DNA	hAT-Charlie
Helitron1Nb_Mam	15.4364	0.614237	0.0822778	7.4654	8.30443e-14	9.1907e-13	RC	Helitron
CR1-16_AMi	19.4226	-0.612143	0.199075	-3.07494	0.00210542	0.00464462	LINE	CR1
MER54B	18.0186	0.609186	0.0874002	6.97007	3.16773e-12	2.81885e-11	LTR	ERVL
L1PA5	812.423	-0.608154	0.0596014	-10.2037	1.90887e-24	7.8562e-23	LINE	L1
MER75A	2.90338	0.605366	0.0899635	6.72901	1.70816e-11	1.35521e-10	DNA	PiggyBac
Tigger1a_Art	33.9234	-0.603775	0.0828753	-7.28535	3.20839e-13	3.24612e-12	DNA	TcMar-Tigger
L1M5	3636.82	-0.599832	0.0573208	-10.4645	1.25781e-25	5.71217e-24	LINE	L1
L1PA3	621.643	-0.596449	0.0562457	-10.6044	2.84403e-26	1.38725e-24	LINE	L1
L1M8	172.392	-0.59631	0.0777094	-7.67359	1.67253e-14	2.13857e-13	LINE	L1
HERVIP10FH-int	251.132	-0.593277	0.123524	-4.80292	1.56366e-06	6.1473e-06	LTR	ERV1
UCON73	17.1933	-0.591962	0.17867	-3.31316	0.000922476	0.00218901	DNA	hAT
L1PA4	703.601	-0.589616	0.0576149	-10.2337	1.40009e-24	5.94811e-23	LINE	L1
L1ME2z	458.765	-0.589471	0.0708365	-8.32157	8.68062e-17	1.52432e-15	LINE	L1
MLT1-int	17.6905	0.589372	0.103902	5.67238	1.40831e-08	7.36009e-08	LTR	ERVL-MaLR
L1ME3C	144.398	-0.588443	0.0608869	-9.66452	4.26603e-22	1.40459e-20	LINE	L1
LTR53	22.5588	0.587044	0.0993898	5.90649	3.49484e-09	2.00117e-08	LTR	ERVL
L1MCa	575.972	-0.587039	0.0659695	-8.89865	5.65324e-19	1.22054e-17	LINE	L1
Tigger19a	179.835	-0.5869	0.0768563	-7.63634	2.23491e-14	2.75082e-13	DNA	TcMar-Tigger
MER66-int	58.0026	-0.586863	0.0906673	-6.4727	9.6265e-11	6.89027e-10	LTR	ERV1
L1MEj	271.297	-0.586251	0.0772794	-7.58612	3.2962e-14	3.84168e-13	LINE	L1
L1M2	751.701	-0.586136	0.0622917	-9.40954	4.98329e-21	1.49159e-19	LINE	L1
MER92D	8.53454	0.584705	0.108463	5.39083	7.01344e-08	3.38341e-07	LTR	ERV1
L1MEg	901.608	-0.584299	0.0623552	-9.3705	7.21919e-21	2.11282e-19	LINE	L1
LTR71B	24.7973	0.584217	0.051386	11.3692	5.95358e-30	3.56403e-28	LTR	ERV1
LTR14	18.4935	0.583246	0.095714	6.09363	1.1038e-09	6.95554e-09	LTR	ERVK
L1ME4c	951.29	-0.583015	0.0648183	-8.9946	2.37094e-19	5.57593e-18	LINE	L1
L1PA6	726.009	-0.582484	0.0578429	-10.0701	7.48927e-24	2.81811e-22	LINE	L1
MamRep38	72.9536	0.580912	0.0971708	5.97826	2.25533e-09	1.32012e-08	DNA	hAT
MER6A	63.621	-0.579643	0.0725957	-7.98454	1.41049e-15	2.06401e-14	DNA	TcMar-Tigger
Charlie10	57.242	-0.576646	0.0791608	-7.28449	3.22886e-13	3.24612e-12	DNA	hAT-Charlie
UCON1	3.29439	0.571101	0.183448	3.11316	0.00185099	0.00411782	Unknown	Unknown
PRIMAX-int	11.6042	0.569552	0.0710381	8.01755	1.07872e-15	1.61441e-14	LTR	ERV1
X12_LINE	14.6451	0.568763	0.103636	5.48808	4.06318e-08	2.01173e-07	LINE	Jockey
tRNA-Lys-AAG	10.1626	0.56833	0.0471304	12.0587	1.74588e-33	1.43708e-31	tRNA	tRNA
L1MEc	1356.61	-0.563934	0.0630582	-8.94307	3.78515e-19	8.44923e-18	LINE	L1
L1ME3F	413.036	-0.563123	0.0676622	-8.32256	8.60869e-17	1.52432e-15	LINE	L1
L1M4	1227.26	-0.559606	0.0621311	-9.00686	2.12048e-19	5.0776e-18	LINE	L1
L1HS	276.53	-0.559574	0.049941	-11.2047	3.86658e-29	2.12179e-27	LINE	L1
MER101B	20.1488	0.558837	0.0342132	16.334	5.65964e-60	2.48458e-57	LTR	ERV1
MLT1G1-int	41.2515	0.558503	0.0677475	8.2439	1.66687e-16	2.74408e-15	LTR	ERVL-MaLR
L1ME4a	1518.36	-0.556288	0.0624095	-8.91352	4.94369e-19	1.08514e-17	LINE	L1
L1ME2	882.729	-0.553163	0.0656692	-8.42349	3.65437e-17	6.7786e-16	LINE	L1
L1PB4	575.732	-0.552611	0.0635533	-8.69523	3.46128e-18	7.01308e-17	LINE	L1
MLT1E-int	7.63836	0.551621	0.0534726	10.316	5.96859e-25	2.62021e-23	LTR	ERVL-MaLR
L1MA4A	622.753	-0.547982	0.0632549	-8.66308	4.59195e-18	9.16303e-17	LINE	L1
LTR1F2	18.7913	0.547835	0.11705	4.68036	2.86365e-06	1.07143e-05	LTR	ERV1
L1PA7	1273.12	-0.543426	0.058491	-9.29077	1.53183e-20	4.29237e-19	LINE	L1
LTR22C2	1.943	0.542272	0.17603	3.08056	0.00206611	0.00457321	LTR	ERVK
L1P1	360.783	-0.539428	0.0583524	-9.24431	2.3677e-20	6.49639e-19	LINE	L1
LTR27	22.5377	0.537564	0.129574	4.14871	3.34359e-05	0.000102646	LTR	ERV1
L1ME3Cz	886.038	-0.534074	0.0647738	-8.24522	1.64858e-16	2.74408e-15	LINE	L1
LTR81A	92.7118	0.533815	0.0695306	7.67742	1.62328e-14	2.09595e-13	LTR	Gypsy
MER107	22.0355	0.532423	0.134235	3.96636	7.29772e-05	0.000211698	DNA	hAT-Charlie
L1M4a1	227.841	-0.524222	0.0693915	-7.55456	4.2029e-14	4.81323e-13	LINE	L1
L1PA8A	407.667	-0.523182	0.0558599	-9.36596	7.53594e-21	2.15757e-19	LINE	L1
MER48	21.9192	0.521061	0.0800537	6.50889	7.57062e-11	5.53917e-10	LTR	ERV1
LTR109A2	8.05235	0.519786	0.0515354	10.086	6.37057e-24	2.46766e-22	LTR	ERV1
L1M4b	311.706	-0.519517	0.0651082	-7.9793	1.47171e-15	2.10678e-14	LINE	L1
MER41E	31.8256	-0.518832	0.079727	-6.50761	7.63541e-11	5.55571e-10	LTR	ERV1
LTR18A	12.484	0.518785	0.0412954	12.5628	3.3827e-36	3.18215e-34	LTR	ERVL
LTR1F	14.4162	0.518551	0.0602787	8.60255	7.79615e-18	1.50993e-16	LTR	ERV1
L1MB4	711.311	-0.518134	0.0695197	-7.45306	9.12005e-14	1.00093e-12	LINE	L1
UCON37	12.38	-0.514775	0.133216	-3.86423	0.000111442	0.000310952	DNA	hAT-Ac
HAL1	1545.06	-0.510526	0.0564982	-9.03614	1.62303e-19	4.11064e-18	LINE	L1
MARNA	234.239	-0.508051	0.0679079	-7.48148	7.3492e-14	8.20245e-13	DNA	TcMar-Mariner
L1PB1	1135.89	-0.507861	0.0583298	-8.70672	3.12805e-18	6.43694e-17	LINE	L1
MER46C	136.303	-0.506812	0.0734261	-6.90234	5.11529e-12	4.34635e-11	DNA	TcMar-Tigger
Tigger3a	140.752	-0.506487	0.0709957	-7.13405	9.74598e-13	9.41404e-12	DNA	TcMar-Tigger
MER58B	239.127	-0.506222	0.0693648	-7.29797	2.92144e-13	2.99285e-12	DNA	hAT-Charlie
LTR47B2	16.2298	0.50609	0.0786176	6.43736	1.21566e-10	8.60766e-10	LTR	ERVL
Tigger12A	50.8133	-0.505729	0.0843992	-5.99211	2.07136e-09	1.22882e-08	DNA	TcMar-Tigger
MER131	140.533	-0.505642	0.117217	-4.31373	1.60522e-05	5.23287e-05	DNA?	DNA?
HERVL74-int	40.481	0.503911	0.115135	4.37669	1.20496e-05	4.04829e-05	LTR	ERVL
L1MEd	1359.58	-0.502351	0.0621292	-8.08558	6.18689e-16	9.58604e-15	LINE	L1
MIRb	3526.98	-0.502258	0.0617204	-8.13763	4.03084e-16	6.39592e-15	SINE	MIR
L1MB7	1711.68	-0.501698	0.0626153	-8.01239	1.12504e-15	1.66481e-14	LINE	L1
MER91B	26.0026	0.501092	0.105588	4.74574	2.07741e-06	7.99983e-06	DNA	hAT-Tip100
L1MB8	1123.25	-0.500787	0.062044	-8.07148	6.94525e-16	1.05319e-14	LINE	L1
L1MA3	849.007	-0.500642	0.0646194	-7.74754	9.36883e-15	1.24634e-13	LINE	L1
hAT-1_Mam	99.7855	-0.496702	0.071126	-6.98342	2.88086e-12	2.59869e-11	DNA	hAT-Tag1
Arthur1C	27.3115	0.49307	0.0549659	8.97047	2.95245e-19	6.82172e-18	DNA	hAT-Tip100
Charlie17	51.7495	-0.491212	0.0853056	-5.75826	8.49875e-09	4.62515e-08	DNA	hAT-Charlie
MER87	9.18942	-0.490891	0.0962201	-5.10176	3.36517e-07	1.43428e-06	LTR	ERV1
Charlie2b	204.336	-0.490745	0.0729093	-6.7309	1.68617e-11	1.34587e-10	DNA	hAT-Charlie
MamTip1	82.9596	0.490024	0.0808089	6.06398	1.32793e-09	8.17236e-09	DNA	hAT-Tip100
LTR4	28.5181	0.488994	0.10631	4.59971	4.23087e-06	1.54779e-05	LTR	ERV1
L2c	5735.87	-0.48786	0.0642137	-7.59745	3.02023e-14	3.58346e-13	LINE	L2
MIR	2814.91	-0.487146	0.0596063	-8.17272	3.01516e-16	4.90242e-15	SINE	MIR
LTR46	22.7467	0.48587	0.107984	4.49947	6.81226e-06	2.40529e-05	LTR	ERV1
L1MD1	583.452	-0.485391	0.07011	-6.92328	4.41318e-12	3.84911e-11	LINE	L1
LTR72B	15.8861	0.484958	0.0619187	7.83218	4.79488e-15	6.64722e-14	LTR	ERV1
LTR38B	15.6794	0.484826	0.0957914	5.06127	4.16469e-07	1.74678e-06	LTR	ERV1
LTR53-int	45.2745	0.484272	0.0581558	8.32715	8.28151e-17	1.49407e-15	LTR	ERVL
LTR102_Mam	28.3056	0.483363	0.0693256	6.97236	3.11676e-12	2.79236e-11	LTR	ERVL
L1ME3B	558.988	-0.482381	0.0699928	-6.89186	5.50666e-12	4.61928e-11	LINE	L1
L1MB3	1109.31	-0.481885	0.0613704	-7.85207	4.0923e-15	5.73357e-14	LINE	L1
L1M7	286.122	-0.478766	0.0693581	-6.90281	5.09825e-12	4.34635e-11	LINE	L1
Tigger2a	177.059	-0.476869	0.0717449	-6.64674	2.99663e-11	2.32151e-10	DNA	TcMar-Tigger
L1ME3D	267.988	-0.476742	0.0767647	-6.21042	5.28416e-10	3.47962e-09	LINE	L1
L1M4c	786.954	-0.474942	0.0609376	-7.79391	6.49664e-15	8.91257e-14	LINE	L1
hAT-4b_Ther	20.7848	0.474012	0.0694949	6.82081	9.05259e-12	7.40513e-11	DNA	hAT-Tip100
LTR35	22.1418	0.472134	0.106746	4.42296	9.73598e-06	3.33298e-05	LTR	ERV1
MLT1F1	138.518	-0.471861	0.0829997	-5.68509	1.30747e-08	6.86031e-08	LTR	ERVL-MaLR
L1PA8	734.34	-0.470849	0.0526363	-8.94534	3.70803e-19	8.4198e-18	LINE	L1
LTR28	15.1503	0.470574	0.0615099	7.65038	2.00387e-14	2.48972e-13	LTR	ERV1
MER5A1	255.23	-0.470168	0.0579662	-8.11106	5.01799e-16	7.86749e-15	DNA	hAT-Charlie
L1MA2	714.892	-0.469917	0.0575949	-8.159	3.37799e-16	5.42537e-15	LINE	L1
U13	40.1467	-0.469665	0.154966	-3.03075	0.00243946	0.00529286	snRNA	snRNA
SATR2	20.3935	0.46961	0.064595	7.27007	3.59308e-13	3.58492e-12	Satellite	Satellite
LTR13	52.2007	-0.469377	0.118978	-3.94506	7.97788e-05	0.000227915	LTR	ERVK
LTR60B	28.397	0.467107	0.0480534	9.72059	2.46354e-22	8.53811e-21	LTR	ERV1
Tigger23a	68.6207	-0.466977	0.109408	-4.2682	1.97058e-05	6.25362e-05	DNA	TcMar-Tigger
HERV30-int	22.2138	0.46548	0.0634952	7.33094	2.2854e-13	2.4079e-12	LTR	ERV1
Charlie29a	95.7997	-0.465178	0.0791529	-5.87696	4.17878e-09	2.37218e-08	DNA	hAT-Charlie
MER34B	36.4188	0.464937	0.0809714	5.742	9.35673e-09	5.02972e-08	LTR	ERV1
L1MD	386.902	-0.464842	0.0599564	-7.753	8.97449e-15	1.20606e-13	LINE	L1
L1PB2	411.991	-0.464635	0.0610242	-7.61394	2.65854e-14	3.2122e-13	LINE	L1
X1_DNA	50.5862	-0.462769	0.079191	-5.84371	5.1051e-09	2.87325e-08	DNA	TcMar-Tigger
L1MA7	523.013	-0.462291	0.0627461	-7.36765	1.73666e-13	1.8445e-12	LINE	L1
Tigger14a	78.7597	-0.462098	0.080595	-5.73358	9.83331e-09	5.26442e-08	DNA	TcMar-Tigger
L1P4a	144.965	-0.461763	0.0638245	-7.2349	4.65882e-13	4.61329e-12	LINE	L1
L1PA11	540.801	-0.460594	0.057712	-7.9809	1.45271e-15	2.10244e-14	LINE	L1
L1PA15-16	168.495	-0.458592	0.0662116	-6.92615	4.32437e-12	3.7968e-11	LINE	L1
MIRc	1612.99	-0.457959	0.0597841	-7.66021	1.85625e-14	2.35066e-13	SINE	MIR
MER6C	18.7599	0.457612	0.0321277	14.2435	4.91726e-46	5.8873e-44	DNA	TcMar-Tigger
MLT1J1	104.627	-0.456858	0.0729801	-6.26004	3.84877e-10	2.57301e-09	LTR	ERVL-MaLR
LTR86B2	21.9441	0.456535	0.0546822	8.34888	6.89123e-17	1.26052e-15	LTR	ERVL
UCON22	1.64201	0.455223	0.173527	2.62335	0.00870695	0.0170641	Unknown	Unknown
L1M3	489.588	-0.453341	0.0601792	-7.53318	4.9518e-14	5.622e-13	LINE	L1
MER83C	22.0129	0.451747	0.0912164	4.95248	7.32742e-07	2.97846e-06	LTR	ERV1
MamRep605b	134.894	-0.451403	0.0703235	-6.41895	1.37219e-10	9.66401e-10	LTR?	LTR?
L1MC5	1073.87	-0.451243	0.0682849	-6.60824	3.88919e-11	2.94371e-10	LINE	L1
Charlie18a	176.313	-0.450832	0.0632003	-7.13339	9.79288e-13	9.41404e-12	DNA	hAT-Charlie
U7	34.3106	0.449818	0.0929225	4.84079	1.29325e-06	5.13016e-06	snRNA	snRNA
LTR1E	18.1887	0.449676	0.0597105	7.53095	5.03742e-14	5.67033e-13	LTR	ERV1
MER112	265.025	-0.449147	0.0677489	-6.62958	3.36647e-11	2.5777e-10	DNA	hAT-Charlie
X33a_DNA	33.8741	0.446942	0.116642	3.83173	0.000127245	0.000352805	DNA	TcMar-Tc1
Tigger21a	14.2611	0.446071	0.0899424	4.95952	7.06688e-07	2.89334e-06	DNA	TcMar-Tigger
L1M4a2	208.729	-0.445952	0.0807991	-5.51927	3.40404e-08	1.69815e-07	LINE	L1
DNA1_Mam	8.93827	0.444854	0.100278	4.4362	9.15627e-06	3.14851e-05	DNA	TcMar
L3	1216.87	-0.444196	0.0630181	-7.0487	1.80593e-12	1.66323e-11	LINE	CR1
Charlie4a	158.801	-0.441797	0.0730568	-6.04731	1.47283e-09	8.93878e-09	DNA	hAT-Charlie
UCON44	18.9858	-0.441166	0.180722	-2.44113	0.0146412	0.0271585	DNA	TcMar
L1P3	357.78	-0.440597	0.0516489	-8.53062	1.45561e-17	2.73863e-16	LINE	L1
HERVK14C-int	17.7857	0.44049	0.0571445	7.70835	1.27452e-14	1.66192e-13	LTR	ERVK
Tigger7	126.125	-0.439742	0.0741948	-5.92686	3.08776e-09	1.7758e-08	DNA	TcMar-Tigger
L1MA6	373.008	-0.439732	0.0643889	-6.82932	8.532e-12	7.06707e-11	LINE	L1
A-rich	3211.69	-0.438835	0.0514052	-8.53679	1.37997e-17	2.63394e-16	Low_complexity	Low_complexity
Tigger1	888.949	-0.438604	0.0579053	-7.57451	3.60497e-14	4.16469e-13	DNA	TcMar-Tigger
LTR71A	9.88787	0.437081	0.0854175	5.11699	3.10445e-07	1.34051e-06	LTR	ERV1
MER61D	32.8626	0.435244	0.0452032	9.62863	6.05316e-22	1.94439e-20	LTR	ERV1
MER110	36.0603	0.435081	0.048109	9.04364	1.51538e-19	3.91326e-18	LTR	ERV1
MER52D	29.6007	0.434239	0.0583857	7.43742	1.02672e-13	1.11751e-12	LTR	ERV1
MER51D	16.4415	0.43421	0.0710492	6.1114	9.87578e-10	6.31379e-09	LTR	ERV1
MER84	23.2246	0.432903	0.0570354	7.59008	3.19718e-14	3.75954e-13	LTR	ERV1
X26_DNA	69.4746	-0.432638	0.093748	-4.6149	3.9329e-06	1.44279e-05	DNA	TcMar-Tigger
L1MDa	557.807	-0.432057	0.0613837	-7.03864	1.94128e-12	1.77547e-11	LINE	L1
L1MC1	812.464	-0.43193	0.0591888	-7.29751	2.93149e-13	2.99285e-12	LINE	L1
MamRep137	107.861	-0.430694	0.0659457	-6.53103	6.53171e-11	4.80574e-10	DNA	TcMar-Tigger
L1PA17	460.239	-0.430314	0.0564302	-7.62559	2.42911e-14	2.96217e-13	LINE	L1
Tigger17c	9.77256	-0.429011	0.134087	-3.1995	0.00137668	0.00316973	DNA	TcMar-Tigger
HERV3-int	46.8006	-0.428479	0.060377	-7.09672	1.27751e-12	1.21919e-11	LTR	ERV1
L1ME4b	1898.15	-0.427024	0.0605547	-7.05187	1.76528e-12	1.63723e-11	LINE	L1
MLT1F1-int	10.5813	0.426926	0.119673	3.56744	0.000360492	0.000913016	LTR	ERVL-MaLR
Tigger3b	566.317	-0.423307	0.0713498	-5.93285	2.97726e-09	1.71976e-08	DNA	TcMar-Tigger
L2d	1849.86	-0.423104	0.0702837	-6.01995	1.74472e-09	1.04922e-08	LINE	L2
Zaphod5b	13.5516	0.422934	0.0640105	6.60727	3.91475e-11	2.94613e-10	DNA	hAT-Tip100
LTR10F	37.5098	0.420813	0.113522	3.70688	0.000209826	0.000560528	LTR	ERV1
Tigger2	320.575	-0.420031	0.0704104	-5.96547	2.43928e-09	1.42147e-08	DNA	TcMar-Tigger
LTR19B	25.981	0.419799	0.0629448	6.66933	2.56976e-11	2.00259e-10	LTR	ERV1
LTR21B	14.7944	0.419751	0.0724281	5.79542	6.81503e-09	3.75539e-08	LTR	ERV1
L1ME1	2086.42	-0.419292	0.062805	-6.6761	2.45385e-11	1.92364e-10	LINE	L1
LTR80A	26.1945	0.419096	0.0283487	14.7836	1.86879e-49	2.73466e-47	LTR	ERVL
PRIMA41-int	52.1985	-0.417647	0.0634635	-6.5809	4.67605e-11	3.4793e-10	LTR	ERV1
L1MC5a	1386.43	-0.417449	0.058035	-7.19305	6.33597e-13	6.18109e-12	LINE	L1
MER5A	538.249	-0.41686	0.0569963	-7.31382	2.59654e-13	2.69263e-12	DNA	hAT-Charlie
MER9a3	21.5433	-0.416407	0.12215	-3.40898	0.000652059	0.00157571	LTR	ERVK
MLT2C2	54.4708	0.415865	0.0669071	6.21556	5.1141e-10	3.38456e-09	LTR	ERVL
LTR90A	25.7891	-0.415838	0.0882603	-4.7115	2.45905e-06	9.30624e-06	LTR	LTR
L1MB2	614.129	-0.415809	0.0641979	-6.47698	9.35773e-11	6.7345e-10	LINE	L1
L1MC4	2169.76	-0.415605	0.0684222	-6.07413	1.24665e-09	7.70817e-09	LINE	L1
MER96	33.141	0.414442	0.0709305	5.84293	5.12912e-09	2.87449e-08	DNA	hAT-Tip100
Charlie7a	158.675	-0.414332	0.0937442	-4.41982	9.87843e-06	3.37044e-05	DNA	hAT-Charlie
LTR47B3	7.54832	0.414132	0.105116	3.93976	8.15627e-05	0.000231505	LTR	ERVL
HERVIP10B3-int	47.3186	-0.413804	0.102651	-4.03119	5.54961e-05	0.00016285	LTR	ERV1
L1PA15	823.394	-0.413457	0.0598241	-6.9112	4.8056e-12	4.13659e-11	LINE	L1
L4_A_Mam	297.377	-0.412127	0.0647376	-6.36612	1.93865e-10	1.33676e-09	LINE	RTE-X
X32_DNA	36.3395	-0.410321	0.0949182	-4.32289	1.53997e-05	5.03259e-05	DNA	TcMar-Tc1
MER4E	65.1216	-0.409178	0.072822	-5.61888	1.922e-08	9.96565e-08	LTR	ERV1
L2b	4378.68	-0.408723	0.0666527	-6.13214	8.67065e-10	5.59767e-09	LINE	L2
Harlequin-int	193.383	-0.407413	0.0812521	-5.01418	5.32593e-07	2.19882e-06	LTR	ERV1
LTR47A2	25.1365	0.407358	0.07076	5.75689	8.56761e-09	4.64343e-08	LTR	ERVL
L1PA13	680.92	-0.406479	0.0611835	-6.6436	3.06115e-11	2.35762e-10	LINE	L1
MER121B	5.78848	0.405808	0.0627209	6.47006	9.79627e-11	6.97388e-10	DNA	hAT?
LTR38-int	25.1035	0.405493	0.0464773	8.72455	2.6725e-18	5.5868e-17	LTR	ERV1
HERVH-int	320.101	-0.404805	0.0928349	-4.36048	1.29778e-05	4.3161e-05	LTR	ERV1
L2a	6061.47	-0.402877	0.0632678	-6.3678	1.91753e-10	1.32915e-09	LINE	L2
LTR35B	23.6838	0.40271	0.0693077	5.81046	6.2301e-09	3.46204e-08	LTR	ERV1
Charlie7	177.046	-0.402445	0.072536	-5.54821	2.88609e-08	1.44524e-07	DNA	hAT-Charlie
L1MEi	497.981	-0.401395	0.0693345	-5.78926	7.06984e-09	3.86348e-08	LINE	L1
L1MC3	733.405	-0.399538	0.0588983	-6.78353	1.17276e-11	9.47561e-11	LINE	L1
MER76	29.2976	0.398623	0.0642772	6.20162	5.58862e-10	3.64367e-09	LTR	ERVL
LTR81AB	13.8558	0.398557	0.0683452	5.83153	5.49222e-09	3.06494e-08	LTR	Gypsy
LTR9C	20.1999	0.398528	0.0767601	5.19186	2.08198e-07	9.39032e-07	LTR	ERV1
THE1B-int	108.041	-0.39851	0.0634394	-6.28175	3.34792e-10	2.25701e-09	LTR	ERVL-MaLR
LTR26C	41.5776	0.397304	0.100474	3.9543	7.67579e-05	0.000220721	LTR	ERV1
MLT1H2	90.5854	-0.394303	0.0650606	-6.06056	1.35648e-09	8.30925e-09	LTR	ERVL-MaLR
L1PB	174.659	-0.393828	0.056141	-7.01498	2.29988e-12	2.08892e-11	LINE	L1
MER101	24.6804	0.393461	0.0596946	6.59123	4.36187e-11	3.26397e-10	LTR	ERV1
EUTREP15	17.9749	0.392496	0.0567608	6.91492	4.68136e-12	4.05616e-11	LTR	ERV1?
L1PA16	915.155	-0.3924	0.0616795	-6.36192	1.99245e-10	1.3667e-09	LINE	L1
ORSL-2a	25.0262	0.392154	0.076976	5.09449	3.49672e-07	1.48077e-06	DNA	hAT-Tip100
X6a_DNA	68.2567	-0.389993	0.0754795	-5.16687	2.38047e-07	1.06635e-06	DNA	TcMar-Tigger
Tigger10	142.583	-0.389675	0.0806237	-4.83325	1.3432e-06	5.3123e-06	DNA	TcMar-Tigger
LTR81C	35.8764	0.389637	0.0527842	7.38171	1.56269e-13	1.68693e-12	LTR	Gypsy
MER61B	23.1374	-0.388057	0.150695	-2.57511	0.0100208	0.0193511	LTR	ERV1
L1M1	771.685	-0.38753	0.0573275	-6.75993	1.38057e-11	1.10866e-10	LINE	L1
L1MB5	614.685	-0.386202	0.0635464	-6.07748	1.22089e-09	7.5845e-09	LINE	L1
MADE2	51.4406	-0.385708	0.0747209	-5.16198	2.44347e-07	1.08718e-06	DNA	TcMar-Mariner
LTR26E	37.9035	0.385531	0.0768006	5.01989	5.17013e-07	2.14121e-06	LTR	ERV1
Tigger15a	386.634	-0.384476	0.069204	-5.55569	2.7651e-08	1.39068e-07	DNA	TcMar-Tigger
LTR1A1	24.2844	0.384381	0.0566317	6.78739	1.14179e-11	9.28234e-11	LTR	ERV1
L4_C_Mam	348.393	-0.384117	0.069868	-5.49775	3.84659e-08	1.91168e-07	LINE	RTE-X
Charlie21a	105.983	-0.383811	0.0838547	-4.57709	4.71482e-06	1.71531e-05	DNA	hAT-Charlie
L1ME3E	380.354	-0.383514	0.0702425	-5.45985	4.76529e-08	2.3244e-07	LINE	L1
LTR107_Mam	38.0281	0.383444	0.0579832	6.61302	3.7657e-11	2.86672e-10	LTR	LTR
MER20	465.918	-0.381231	0.0709322	-5.37458	7.67596e-08	3.68951e-07	DNA	hAT-Charlie
MLT1G-int	23.2305	0.380931	0.0595389	6.39802	1.57406e-10	1.10268e-09	LTR	ERVL-MaLR
tRNA-Gln-CAA	20.4587	0.37992	0.0478647	7.93737	2.06511e-15	2.92447e-14	tRNA	tRNA
MER81	63.605	-0.379322	0.0853487	-4.44438	8.81454e-06	3.03894e-05	DNA	hAT-Blackjack
MER57E3	38.7168	0.379021	0.0525569	7.21163	5.52849e-13	5.4336e-12	LTR	ERV1
Tigger16b	111.132	-0.378982	0.0786964	-4.81575	1.46648e-06	5.78251e-06	DNA	TcMar-Tigger
SST1	4.68334	0.378577	0.116955	3.23695	0.00120816	0.00282618	Satellite	centr
MER8	80.7095	-0.378403	0.0778988	-4.85763	1.18799e-06	4.74116e-06	DNA	TcMar-Tigger
LTR78B	150.745	0.377019	0.0658005	5.72973	1.00593e-08	5.36361e-08	LTR	ERV1
MER34-int	29.8899	0.375605	0.0548863	6.84334	7.73696e-12	6.4491e-11	LTR	ERV1
X2a_DNA	19.9505	-0.375534	0.164887	-2.27753	0.0227548	0.0409901	DNA	DNA
L1MA5A	260.422	-0.374938	0.0611757	-6.12888	8.85001e-10	5.68559e-09	LINE	L1
MER74C	30.9028	0.372595	0.05094	7.31439	2.58562e-13	2.69263e-12	LTR	ERVL
L1MC4a	693.396	-0.371806	0.0727654	-5.10966	3.22745e-07	1.38455e-06	LINE	L1
MamRep1879	79.1289	-0.37061	0.0901356	-4.11169	3.92777e-05	0.000118372	DNA	hAT-Tip100?
MER41D	33.6202	0.369098	0.061641	5.98787	2.12607e-09	1.25002e-08	LTR	ERV1
L1MA9	904.838	-0.36884	0.0590498	-6.24626	4.2041e-10	2.79637e-09	LINE	L1
MER97d	29.5193	0.368718	0.0661094	5.57739	2.44152e-08	1.24631e-07	DNA	hAT-Tip100
HY3	87.339	0.368337	0.0839171	4.3893	1.13719e-05	3.83037e-05	scRNA	scRNA
L1PBa1	125.533	-0.367584	0.0717948	-5.11993	3.05644e-07	1.32412e-06	LINE	L1
LTR45B	27.95	0.367582	0.069354	5.30008	1.15753e-07	5.40592e-07	LTR	ERV1
LTR103_Mam	55.4284	0.367485	0.0786408	4.67295	2.96897e-06	1.10456e-05	LTR	ERV1?
HERVK9-int	28.6887	-0.367431	0.116429	-3.15584	0.00160036	0.00363392	LTR	ERVK
MIR1_Amn	303.313	-0.367337	0.0686893	-5.34781	8.90251e-08	4.21748e-07	SINE	MIR
MLT1D-int	40.0528	-0.366837	0.0939706	-3.90374	9.47184e-05	0.000266547	LTR	ERVL-MaLR
FordPrefect_a	20.26	0.366119	0.0314389	11.6454	2.42184e-31	1.67872e-29	DNA	hAT-Tip100
MSTA	496.678	-0.365778	0.0579083	-6.31651	2.67533e-10	1.8256e-09	LTR	ERVL-MaLR
LTR39-int	11.7698	0.365558	0.0883214	4.13895	3.48894e-05	0.000106364	LTR	ERV1
HAL1ME	402.721	-0.365392	0.0680141	-5.37229	7.77427e-08	3.72317e-07	LINE	L1
Tigger3c	63.0819	-0.364864	0.0641059	-5.69158	1.25866e-08	6.6306e-08	DNA	TcMar-Tigger
L1MA8	564.349	-0.364541	0.0638742	-5.70718	1.14865e-08	6.07539e-08	LINE	L1
L1P4	316.562	-0.364515	0.0561173	-6.49559	8.27061e-11	5.98483e-10	LINE	L1
MSTB	244.137	-0.363479	0.0626783	-5.79912	6.66651e-09	3.68899e-08	LTR	ERVL-MaLR
MER85	26.7621	-0.360928	0.161198	-2.23904	0.0251533	0.0448915	DNA	PiggyBac
L1MA4	684.351	-0.360569	0.0600316	-6.00631	1.89787e-09	1.13614e-08	LINE	L1
Tigger16a	159.115	-0.359905	0.0841141	-4.27877	1.87927e-05	6.02189e-05	DNA	TcMar-Tigger
Kanga1	35.3275	-0.359849	0.0673661	-5.34169	9.20846e-08	4.34679e-07	DNA	TcMar-Tc2
X5a_DNA	39.8999	-0.357606	0.100807	-3.54745	0.000388987	0.000975801	DNA	TcMar
L1PREC2	849.707	-0.35723	0.0568368	-6.28519	3.27462e-10	2.22303e-09	LINE	L1
LTR53B	17.1858	0.354686	0.0674389	5.25937	1.44547e-07	6.65625e-07	LTR	ERVL
MER117	136.236	-0.35347	0.0782716	-4.51594	6.30373e-06	2.23774e-05	DNA	hAT-Charlie
MER83A-int	10.6141	0.352526	0.0848611	4.15415	3.26504e-05	0.000100704	LTR	ERV1
L1MD2	838.848	-0.352197	0.0632941	-5.56445	2.62975e-08	1.33207e-07	LINE	L1
Charlie9	41.5027	0.351423	0.0785598	4.47332	7.70128e-06	2.68322e-05	DNA	hAT-Charlie
Plat_L3	131.521	-0.350457	0.0820939	-4.26897	1.96374e-05	6.25362e-05	LINE	CR1
MER20B	210.969	-0.349	0.0754934	-4.62292	3.7837e-06	1.39194e-05	DNA	hAT-Charlie
Charlie14a	44.1354	-0.347986	0.141282	-2.46306	0.0137756	0.025734	DNA	hAT-Charlie
MIR3	1299.05	-0.347934	0.0651888	-5.33732	9.43293e-08	4.43685e-07	SINE	MIR
Charlie13a	37.3804	-0.346608	0.0876447	-3.95469	7.66331e-05	0.000220721	DNA	hAT-Charlie
Tigger6	17.1739	0.346162	0.0708204	4.88788	1.01928e-06	4.10516e-06	DNA	TcMar-Tigger
LTR38A1	16.9686	0.34604	0.0582719	5.93836	2.87883e-09	1.67023e-08	LTR	ERV1
MER105	25.3917	-0.345079	0.127667	-2.70297	0.00687236	0.0137971	DNA	hAT-Charlie
SSU-rRNA_Hsa	7715.32	-0.344979	0.12054	-2.86195	0.00421046	0.00874633	rRNA	rRNA
Charlie31a	42.8062	0.344173	0.087326	3.94124	8.1061e-05	0.000231076	DNA	hAT-Charlie
Charlie4z	270.031	-0.341281	0.0641983	-5.31604	1.06048e-07	4.9703e-07	DNA	hAT-Charlie
LTR55	29.1096	0.338991	0.0653811	5.18485	2.16189e-07	9.71742e-07	LTR	ERVL?
Charlie6	76.7064	-0.338888	0.0934281	-3.62727	0.000286438	0.000742596	DNA	hAT-Charlie
L1M2b	35.2993	-0.338676	0.0952697	-3.55492	0.000378095	0.000952105	LINE	L1
L1MC2	438.271	-0.337543	0.0601426	-5.61239	1.99556e-08	1.02662e-07	LINE	L1
LTR25	31.8901	0.337185	0.0679003	4.96588	6.83913e-07	2.81473e-06	LTR	ERV1
L1ME3G	1974.73	-0.336757	0.0599574	-5.6166	1.94751e-08	1.00583e-07	LINE	L1
LTR81	18.9787	0.336748	0.0826511	4.07433	4.61461e-05	0.000137499	LTR	Gypsy
MLT1F2-int	23.6744	0.336661	0.065594	5.13249	2.85933e-07	1.24282e-06	LTR	ERVL-MaLR
HERVKC4-int	20.7508	0.334823	0.0664119	5.04161	4.61638e-07	1.92398e-06	LTR	ERVK
polypurine	17.5078	0.334181	0.0333249	10.028	1.14858e-23	4.20188e-22	Low_complexity	Low_complexity
MER70B	20.6792	0.333953	0.0553059	6.03829	1.55752e-09	9.40939e-09	LTR	ERVL
MARE10	9.60235	0.331966	0.0773122	4.29383	1.75617e-05	5.65495e-05	DNA	TcMar-Tigger
LTR27E	23.1184	0.331759	0.0579435	5.72556	1.03095e-08	5.47487e-08	LTR	ERV1
MER4C	44.5984	-0.331495	0.0732954	-4.52273	6.10466e-06	2.17882e-05	LTR	ERV1
L2	3244.76	-0.330968	0.0697525	-4.74489	2.08616e-06	8.01012e-06	LINE	L2
L1ME3A	923.916	-0.330712	0.0616398	-5.36524	8.0843e-08	3.85762e-07	LINE	L1
HERVFH21-int	117.839	-0.330254	0.101275	-3.26097	0.00111031	0.00261588	LTR	ERV1
Zaphod5a	31.7116	0.329545	0.088737	3.71372	0.000204232	0.000547807	DNA	hAT-Tip100
MER34D	22.9929	0.329152	0.0758564	4.33915	1.43035e-05	4.69767e-05	LTR	ERV1
LOR1-int	126.064	0.328631	0.0626459	5.24584	1.55572e-07	7.13897e-07	LTR	ERV1
UCON76	20.0908	-0.328508	0.0722281	-4.54821	5.41051e-06	1.9469e-05	Unknown	Unknown
L1PB3	871.389	-0.326493	0.0883389	-3.69591	0.000219099	0.000582936	LINE	L1
U4	22.9159	0.32582	0.0730214	4.46199	8.1203e-06	2.82175e-05	snRNA	snRNA
LTR77	16.3693	0.325281	0.0616125	5.27947	1.2956e-07	6.02936e-07	LTR	ERV1
Charlie1b	168.586	-0.324682	0.0711771	-4.5616	5.07643e-06	1.83672e-05	DNA	hAT-Charlie
L3b	237.196	-0.324281	0.0802064	-4.04308	5.27543e-05	0.000155779	LINE	CR1
FordPrefect	48.9485	0.324153	0.0466582	6.94739	3.72094e-12	3.28891e-11	DNA	hAT-Tip100
LTR56	51.9352	-0.323999	0.0695125	-4.66101	3.14654e-06	1.16404e-05	LTR	ERV1
MER11D	13.3979	-0.323827	0.114616	-2.82533	0.0047232	0.00974992	LTR	ERVK
LTR75_1	24.4956	0.323501	0.0594954	5.43741	5.40598e-08	2.62719e-07	LTR	ERV1
Charlie15b	163.161	-0.322869	0.0764221	-4.22481	2.39139e-05	7.51662e-05	DNA	hAT-Charlie
Zaphod4a	35.0003	0.322339	0.0532558	6.05264	1.42487e-09	8.68775e-09	DNA	hAT-Tip100
MER52A	34.8003	0.322309	0.0580152	5.5556	2.76659e-08	1.39068e-07	LTR	ERV1
Charlie30b	48.7001	-0.322173	0.0875268	-3.68085	0.000232456	0.000614748	DNA	hAT-Charlie
MER5C	77.6974	-0.321172	0.0720678	-4.45653	8.32978e-06	2.88693e-05	DNA	hAT-Charlie
L1MB1	339.35	-0.320814	0.0671197	-4.77973	1.75533e-06	6.84762e-06	LINE	L1
MER11A	34.0484	0.320733	0.0891051	3.59949	0.000318844	0.000815373	LTR	ERVK
L1M6	571.88	-0.320007	0.0661046	-4.84092	1.29236e-06	5.13016e-06	LINE	L1
HERVFH19-int	14.9082	0.319252	0.106841	2.98812	0.002807	0.00604056	LTR	ERV1
Arthur1B	78.3018	-0.318513	0.0672649	-4.7352	2.18837e-06	8.37814e-06	DNA	hAT-Tip100
MER121	54.3414	0.318461	0.0604563	5.26762	1.38203e-07	6.40893e-07	DNA	hAT
MER58A	403.876	-0.317912	0.0625523	-5.08234	3.7282e-07	1.5687e-06	DNA	hAT-Charlie
L1M6B	115.365	-0.317595	0.0851394	-3.7303	0.000191252	0.000516145	LINE	L1
LTR16A1	54.0973	0.317435	0.0736683	4.30898	1.64012e-05	5.30723e-05	LTR	ERVL
MER97a	35.1559	0.316689	0.0519323	6.0981	1.07336e-09	6.82906e-09	DNA	hAT-Tip100
X24_DNA	24.5177	0.316352	0.0613058	5.16024	2.4664e-07	1.09369e-06	DNA	DNA
MER30	276.11	-0.316307	0.0578549	-5.46724	4.57102e-08	2.23793e-07	DNA	hAT-Charlie
HAL1M8	151.262	-0.316236	0.0671797	-4.70731	2.51003e-06	9.47195e-06	LINE	L1
LTR54B	82.2013	-0.315919	0.0481235	-6.56475	5.2121e-11	3.85636e-10	LTR	ERV1
LTR48B	117.369	0.315705	0.102524	3.07932	0.00207471	0.00458455	LTR	ERV1
HAL1b	341.479	-0.314878	0.0737084	-4.27195	1.93774e-05	6.19417e-05	LINE	L1
LTR10A	42.0146	-0.314229	0.105388	-2.98165	0.00286704	0.00614791	LTR	ERV1
MLT1G3-int	33.4533	0.313951	0.0467226	6.71946	1.82397e-11	1.43842e-10	LTR	ERVL-MaLR
LTR31	31.8584	-0.313504	0.12733	-2.46213	0.0138114	0.0257642	LTR	ERV1
LTR32	52.9932	0.31284	0.0759682	4.11804	3.821e-05	0.000115419	LTR	ERVL
L1PA2	557.043	-0.312388	0.0639829	-4.88237	1.04818e-06	4.20869e-06	LINE	L1
MER65D	35.0216	0.311902	0.0559697	5.5727	2.50823e-08	1.27542e-07	LTR	ERV1
MamRTE1	140.063	-0.311647	0.0751026	-4.14961	3.33037e-05	0.000102479	LINE	RTE-BovB
MER30B	64.5114	0.311637	0.0511779	6.08928	1.1342e-09	7.11306e-09	DNA	hAT-Charlie
L1P4e	22.1651	0.31126	0.0657979	4.73055	2.23916e-06	8.54774e-06	LINE	L1
Zaphod2	38.0906	0.310998	0.0604356	5.14594	2.66187e-07	1.16856e-06	DNA	hAT-Tip100
LTR89B	46.2178	0.310875	0.0792464	3.92288	8.74953e-05	0.000247278	LTR	ERVL?
MER57C1	19.0548	0.310754	0.05306	5.85665	4.72304e-09	2.66963e-08	LTR	ERV1
Tigger12	43.2607	-0.310482	0.0793349	-3.91356	9.09435e-05	0.000256472	DNA	TcMar-Tigger
U2	24.0325	-0.309818	0.101739	-3.04523	0.00232499	0.00508641	snRNA	snRNA
HERVIP10F-int	73.2807	-0.309729	0.106268	-2.91461	0.00356138	0.00755288	LTR	ERV1
LTR52	57.9414	0.307937	0.0571163	5.3914	6.99099e-08	3.38341e-07	LTR	ERVL
Kanga2_a	97.4077	-0.306391	0.0807897	-3.79246	0.000149164	0.000410123	DNA	TcMar-Tc2
MER104	109.257	-0.306363	0.072152	-4.24608	2.17541e-05	6.87054e-05	DNA	TcMar-Tc2
Charlie1a	342.05	-0.306288	0.0592888	-5.16603	2.39114e-07	1.0675e-06	DNA	hAT-Charlie
LTR59	30.3794	0.306012	0.0750692	4.0764	4.57379e-05	0.000136591	LTR	ERV1
MER45R	26.2078	0.305826	0.0478909	6.38588	1.70414e-10	1.18749e-09	DNA	hAT-Tip100
Charlie1	210.468	-0.305716	0.0691229	-4.42279	9.74334e-06	3.33298e-05	DNA	hAT-Charlie
EuthAT-2	46.4995	-0.305496	0.0767681	-3.97947	6.90693e-05	0.000201248	DNA	hAT-Ac
MER83B-int	29.3167	0.305069	0.0500521	6.09503	1.0942e-09	6.92815e-09	LTR	ERV1
MER83	37.6571	0.303687	0.0834832	3.6377	0.000275087	0.000715989	LTR	ERV1
LTR9	61.6288	-0.303484	0.086216	-3.52004	0.000431478	0.00107421	LTR	ERV1
LTR9A1	45.5611	0.303332	0.06953	4.36261	1.28522e-05	4.30696e-05	LTR	ERV1
Tigger11a	57.8378	-0.303083	0.0696832	-4.34945	1.3648e-05	4.50487e-05	DNA	TcMar-Tigger
MamTip1b	37.612	0.302855	0.0843425	3.59077	0.000329704	0.000841512	DNA	hAT-Tip100
UCON41	36.7659	0.302079	0.0668769	4.51694	6.27402e-06	2.23321e-05	Unknown	Unknown
MER87B	33.9355	0.301942	0.118884	2.53979	0.0110918	0.0212325	LTR	ERV1
LTR16B1	42.5516	0.301603	0.0608419	4.95715	7.1534e-07	2.91673e-06	LTR	ERVL
Tigger3	168.617	-0.301551	0.063362	-4.75918	1.94382e-06	7.50736e-06	DNA	TcMar-Tigger
AluJr	8117.09	-0.301321	0.0550223	-5.47634	4.34201e-08	2.13374e-07	SINE	Alu
MLT2B5	38.2307	0.301182	0.0502166	5.99766	2.00182e-09	1.19294e-08	LTR	ERVL
Tigger4b	171.644	-0.301163	0.0860251	-3.50088	0.000463728	0.00113942	DNA	TcMar-Tigger
MamGypsy2-LTR	22.7292	0.300931	0.058475	5.14633	2.65635e-07	1.16856e-06	LTR	Gypsy
L1MCc	164.185	-0.300832	0.066333	-4.53518	5.7555e-06	2.05978e-05	LINE	L1
LTR26B	24.2256	0.299523	0.0500145	5.98872	2.11501e-09	1.24909e-08	LTR	ERV1
HERVK22-int	59.2484	-0.299103	0.0929983	-3.21622	0.00129891	0.00301173	LTR	ERVK
MER57B1	39.1713	0.298988	0.073087	4.09085	4.29787e-05	0.000128936	LTR	ERV1
L1MEf	853.17	-0.297926	0.0635905	-4.68508	2.79856e-06	1.05306e-05	LINE	L1
MamGyp-int	32.7266	0.297532	0.0543067	5.47874	4.28365e-08	2.11295e-07	LTR	Gypsy
Charlie22a	77.4442	-0.296617	0.078719	-3.76805	0.000164529	0.000446774	DNA	hAT-Charlie
MER66D	30.7596	0.294238	0.0511735	5.74982	8.93378e-09	4.82204e-08	LTR	ERV1
MER92-int	56.736	0.293263	0.0679944	4.31305	1.61021e-05	5.23617e-05	LTR	ERV1
MamRep564	45.5232	-0.293205	0.0765863	-3.82843	0.000128965	0.000356073	Unknown	Unknown
MLT2B1	86.2518	-0.29285	0.0671871	-4.35873	1.30818e-05	4.32883e-05	LTR	ERVL
MER113	220.454	-0.292434	0.070641	-4.13972	3.47734e-05	0.000106257	DNA	hAT-Charlie
MLT1E1	47.9371	0.29169	0.0707233	4.12438	3.71734e-05	0.000112583	LTR	ERVL-MaLR
Tigger18a	83.6257	-0.291536	0.0800314	-3.64277	0.000269723	0.000703417	DNA	TcMar-Tigger
MER33	318.024	-0.291525	0.0591776	-4.92627	8.38142e-07	3.39641e-06	DNA	hAT-Charlie
X4a_DNA	32.9884	0.291338	0.0921048	3.16311	0.00156092	0.00355429	DNA	TcMar
L1MA1	367.783	-0.291297	0.0593706	-4.90642	9.2755e-07	3.74719e-06	LINE	L1
LTR12F	49.1653	0.290682	0.0552428	5.26189	1.42578e-07	6.58862e-07	LTR	ERV1
MLT1G3	80.3951	-0.290418	0.0784607	-3.70145	0.000214372	0.000571513	LTR	ERVL-MaLR
L1PA10	946.186	-0.289694	0.0554872	-5.22092	1.78041e-07	8.08551e-07	LINE	L1
UCON26	23.1307	0.289519	0.0644125	4.49477	6.96451e-06	2.45248e-05	DNA	hAT
MER124	93.3296	-0.28947	0.107137	-2.70187	0.00689509	0.0138217	DNA?	DNA?
ERVL47-int	25.5766	0.289244	0.0499281	5.7932	6.90569e-09	3.7895e-08	LTR	ERVL
AluYi6	672.463	-0.287042	0.0578793	-4.95932	7.07408e-07	2.89334e-06	SINE	Alu
MER39B	64.6244	0.286495	0.0601367	4.76406	1.89733e-06	7.34935e-06	LTR	ERV1
LTR12D	34.7222	0.284578	0.0708494	4.01666	5.90295e-05	0.00017276	LTR	ERV1
Charlie16a	128.784	-0.284091	0.0651449	-4.36092	1.29519e-05	4.3161e-05	DNA	hAT-Charlie
LTR16C	120.849	0.282885	0.0666801	4.24243	2.21115e-05	6.9667e-05	LTR	ERVL
MER102c	171.739	-0.282194	0.069515	-4.05947	4.91847e-05	0.000145565	DNA	hAT-Charlie
LTR12E	55.9101	0.281313	0.0547246	5.14052	2.73973e-07	1.19478e-06	LTR	ERV1
AluJb	10001.9	-0.280627	0.0550428	-5.09834	3.42639e-07	1.45567e-06	SINE	Alu
LTR27C	26.5701	0.280344	0.0554952	5.05168	4.3793e-07	1.83096e-06	LTR	ERV1
MER57D	29.9397	0.280325	0.0586516	4.77949	1.7574e-06	6.84762e-06	LTR	ERV1
MLT1K-int	26.7328	0.279753	0.0742168	3.76941	0.000163635	0.000445263	LTR	ERVL-MaLR
MER106A	64.5133	-0.279555	0.0752461	-3.71521	0.000203036	0.000546828	DNA	hAT-Charlie
MamGypLTR2c	86.7895	0.278981	0.0959415	2.90782	0.00363954	0.00768154	LTR	Gypsy
LTR16B	34.3599	0.278692	0.0802971	3.47076	0.000518982	0.00127044	LTR	ERVL
HSMAR1	89.8117	-0.277644	0.0784359	-3.53976	0.00040049	0.00100275	DNA	TcMar-Mariner
AluYk12	493.402	-0.277204	0.060816	-4.55807	5.16249e-06	1.86274e-05	SINE	Alu
LTR40A1	41.8997	0.276667	0.0543966	5.0861	3.65501e-07	1.54284e-06	LTR	ERVL
X12_DNA	161.204	-0.276448	0.0701517	-3.94071	8.12394e-05	0.000231085	DNA	TcMar-Tigger
Tigger20a	111.688	-0.276313	0.0834607	-3.31069	0.000930652	0.00220444	DNA	TcMar-Tigger
MLT1E2-int	12.4535	0.276212	0.0860067	3.21152	0.00132035	0.00305606	LTR	ERVL-MaLR
MER94	125.073	-0.275133	0.0762588	-3.60788	0.000308707	0.000794076	DNA	hAT-Blackjack
Charlie16	67.8272	-0.27503	0.0752203	-3.65633	0.000255854	0.000671234	DNA	hAT-Charlie
L1MD3	473.685	-0.274679	0.0617443	-4.44866	8.64076e-06	2.98684e-05	LINE	L1
MER65A	79.2105	0.274572	0.0636702	4.31241	1.61483e-05	5.23824e-05	LTR	ERV1
LTR52-int	27.7962	0.273627	0.069223	3.95283	7.72322e-05	0.000221119	LTR	ERVL
MamRep605	224.192	-0.273341	0.0855492	-3.19513	0.00139767	0.00321245	LTR?	LTR?
MER2	420.457	-0.273305	0.0630547	-4.33442	1.46148e-05	4.78798e-05	DNA	TcMar-Tigger
MER34B-int	101.072	-0.272017	0.0634212	-4.28906	1.7943e-05	5.76365e-05	LTR	ERV1
MER4B-int	89.5281	-0.270984	0.0530995	-5.10332	3.33739e-07	1.42706e-06	LTR	ERV1
MER61C	25.7303	0.270298	0.0572242	4.7235	2.3182e-06	8.82392e-06	LTR	ERV1
MER72	49.9088	0.270291	0.070405	3.83908	0.000123495	0.000343128	LTR	ERV1
MER103C	405.737	-0.27	0.0672444	-4.01521	5.93939e-05	0.000173441	DNA	hAT-Charlie
LTR86B1	27.9556	-0.269916	0.0836793	-3.2256	0.0012571	0.0029251	LTR	ERVL
MER70-int	19.2343	0.267789	0.0574211	4.6636	3.10719e-06	1.15272e-05	LTR	ERVL
MER65-int	98.306	-0.267668	0.0640372	-4.17988	2.91667e-05	9.12411e-05	LTR	ERV1
LTR72	26.8039	-0.266593	0.080126	-3.32717	0.000877315	0.0020856	LTR	ERV1
MLT1A0	398.393	-0.265401	0.0658386	-4.03108	5.552e-05	0.00016285	LTR	ERVL-MaLR
MER4E1	62.5553	-0.264088	0.0634189	-4.16419	3.12464e-05	9.69146e-05	LTR	ERV1
MLT1J2-int	41.7539	0.262444	0.0586376	4.47569	7.61634e-06	2.66067e-05	LTR	ERVL-MaLR
HSMAR2	153.177	-0.262041	0.0648899	-4.03824	5.38546e-05	0.000158672	DNA	TcMar-Mariner
MLT1L	364.907	-0.261679	0.0613757	-4.26356	2.01199e-05	6.36969e-05	LTR	ERVL-MaLR
MLT1C2-int	34.6701	0.261669	0.0693955	3.77069	0.000162795	0.000444288	LTR	ERVL-MaLR
MLT1D	464.401	-0.2611	0.0607012	-4.3014	1.69723e-05	5.47855e-05	LTR	ERVL-MaLR
MER5C1	66.1621	-0.261068	0.0853893	-3.05738	0.00223277	0.00490094	DNA	hAT-Charlie
MER110A	31.4825	0.25979	0.0821392	3.1628	0.00156259	0.00355429	LTR	ERV1
MLT1B	310.423	-0.258538	0.0593119	-4.35895	1.30687e-05	4.32883e-05	LTR	ERVL-MaLR
HUERS-P3-int	46.1451	-0.258005	0.0617478	-4.17837	2.93607e-05	9.16304e-05	LTR	ERV1
Tigger17a	130.606	-0.257319	0.0650828	-3.95372	7.69446e-05	0.000220776	DNA	TcMar-Tigger
LTR43B	21.5531	0.256365	0.0501505	5.11191	3.1892e-07	1.37261e-06	LTR	ERV1
Charlie8	130.601	-0.254919	0.0674978	-3.7767	0.000158921	0.000435133	DNA	hAT-Charlie
LTR10E	31.3485	-0.254678	0.058394	-4.36137	1.2925e-05	4.3161e-05	LTR	ERV1
G-rich	795.722	0.254317	0.0932633	2.72688	0.00639371	0.0129149	Low_complexity	Low_complexity
LTR19C	31.9297	0.253911	0.0487855	5.20465	1.9436e-07	8.79631e-07	LTR	ERV1
X17_LINE	29.055	0.253665	0.0850627	2.98209	0.00286285	0.00614791	LINE	CR1
U6	64.498	-0.252981	0.0529784	-4.77518	1.79549e-06	6.97538e-06	snRNA	snRNA
MER61A	37.9444	0.251865	0.0635904	3.96074	7.47167e-05	0.000216268	LTR	ERV1
Mam_R4	73.6016	-0.251838	0.0955575	-2.63546	0.00840243	0.0165411	LINE	Dong-R4
L1MC	239.141	-0.251287	0.0543463	-4.62382	3.76744e-06	1.38984e-05	LINE	L1
L1M3a	53.9128	0.251161	0.077904	3.22398	0.00126422	0.00293646	LINE	L1
Charlie3	50.0377	0.251014	0.0684489	3.66717	0.000245249	0.000645985	DNA	hAT-Charlie
L1MA10	200.694	-0.250886	0.0608311	-4.1243	3.71858e-05	0.000112583	LINE	L1
MER6	54.0676	-0.250662	0.0657017	-3.81516	0.000136096	0.000374976	DNA	TcMar-Tigger
Tigger19b	114.196	-0.250492	0.0745155	-3.3616	0.000774911	0.00186574	DNA	TcMar-Tigger
LTR86C	20.3615	0.250097	0.0666158	3.75431	0.000173816	0.000471021	LTR	ERVL
PABL_B-int	51.9253	0.250093	0.071296	3.50782	0.000451801	0.00111736	LTR	ERV1
AluYe6	656.774	-0.249753	0.0585103	-4.26852	1.96771e-05	6.25362e-05	SINE	Alu
MamGypLTR3a	64.0156	0.249696	0.0698549	3.5745	0.000350899	0.000893876	LTR	Gypsy
MLT1L-int	11.9492	0.249666	0.0785094	3.18008	0.00147235	0.00336646	LTR	ERVL-MaLR
Charlie15a	258.414	-0.249074	0.0706048	-3.52773	0.000419141	0.00104547	DNA	hAT-Charlie
Charlie17b	37.6569	0.248991	0.0465253	5.35174	8.71137e-08	4.14183e-07	DNA	hAT-Charlie
Arthur1	59.1855	-0.24787	0.0603919	-4.10435	4.05446e-05	0.000121912	DNA	hAT-Tip100
LTR80B	23.9166	0.247858	0.0529535	4.68067	2.85933e-06	1.07143e-05	LTR	ERVL
Tigger8	67.1054	-0.247536	0.0926878	-2.67065	0.0075705	0.0150156	DNA	TcMar-Tigger
Charlie11	16.251	0.24706	0.0810842	3.04696	0.00231168	0.0050657	DNA	hAT-Charlie
THE1B	369.39	-0.24675	0.0543801	-4.5375	5.69246e-06	2.04277e-05	LTR	ERVL-MaLR
L1ME3	476.228	-0.246648	0.0761088	-3.24073	0.00119224	0.00279392	LINE	L1
AluYk4	1122.34	-0.245693	0.0544571	-4.51167	6.43189e-06	2.2771e-05	SINE	Alu
LTR26	25.6588	0.245576	0.107703	2.28012	0.0226004	0.0407736	LTR	ERV1
LTR36	49.7533	0.24543	0.0890859	2.75498	0.00586964	0.0119111	LTR	ERV1
Kanga1d	61.7232	0.24478	0.0621501	3.93852	8.19845e-05	0.000232201	DNA	TcMar-Tc2
AluSz6	5443.45	-0.24476	0.0556239	-4.40027	1.08118e-05	3.66987e-05	SINE	Alu
LTR16	47.9209	0.243799	0.0650643	3.74705	0.000178925	0.00048387	LTR	ERVL
L1M2c	73.5735	-0.24369	0.0852595	-2.85822	0.00426023	0.00883578	LINE	L1
Charlie4	27.0332	0.24353	0.0533456	4.56513	4.99184e-06	1.81109e-05	DNA	hAT-Charlie
LTR23	50.0159	0.243086	0.0696861	3.4883	0.000486102	0.00119217	LTR	ERV1
X9a_DNA	47.4333	-0.242632	0.0734403	-3.3038	0.000953823	0.00225527	DNA	DNA
AluSz	3176.82	-0.242428	0.0541236	-4.47915	7.49406e-06	2.62491e-05	SINE	Alu
THE1C	170.167	-0.242376	0.0661059	-3.66648	0.000245916	0.000646449	LTR	ERVL-MaLR
ORSL-2b	39.6825	0.242003	0.0557478	4.34103	1.41817e-05	4.66931e-05	DNA	hAT-Tip100
MER77B	84.0503	-0.241424	0.0888292	-2.71784	0.00657087	0.0132322	LTR	ERVL
MLT1H1-int	32.9794	0.239943	0.0576235	4.16398	3.12747e-05	9.69146e-05	LTR	ERVL-MaLR
MER51B	32.4177	0.238698	0.0800668	2.98123	0.00287089	0.00614791	LTR	ERV1
UCON48	49.5057	0.237982	0.0788649	3.01759	0.00254796	0.00551918	Unknown	Unknown
LTR78	163.536	-0.237114	0.0639209	-3.70949	0.00020768	0.000555923	LTR	ERV1
MLT2B2	73.9093	0.235437	0.0701976	3.35392	0.000796747	0.00191481	LTR	ERVL
PABL_B	23.1389	0.233737	0.0644712	3.62544	0.000288465	0.000744918	LTR	ERV1
MER44C	209.449	-0.233303	0.104684	-2.22865	0.0258375	0.0458598	DNA	TcMar-Tigger
LTR41C	48.7362	0.233209	0.0664871	3.50758	0.000452204	0.00111736	LTR	ERVL
LTR33C	29.7712	-0.232525	0.0922936	-2.5194	0.0117553	0.0222759	LTR	ERVL
CR1_Mam	164.603	-0.231518	0.0805744	-2.87334	0.00406157	0.00845037	LINE	CR1
FLAM_A	1378.51	-0.23048	0.0552017	-4.17523	2.97679e-05	9.26816e-05	SINE	Alu
Helitron1Na_Mam	20.1797	0.228037	0.0733004	3.11099	0.00186464	0.00413422	RC	Helitron
L1M3c	63.9149	-0.228023	0.0697221	-3.27046	0.00107373	0.00253423	LINE	L1
Charlie10b	28.1383	0.226799	0.0506027	4.48195	7.39638e-06	2.59761e-05	DNA	hAT-Charlie
L1MA5	357.067	-0.226449	0.0660064	-3.43071	0.00060201	0.00146552	LINE	L1
AluYg6	857.246	-0.226213	0.0571451	-3.95857	7.54009e-05	0.00021777	SINE	Alu
MamRep434	181.605	-0.225278	0.0749928	-3.004	0.00266459	0.00574348	DNA	TcMar-Tigger
AluY	5071.44	-0.225133	0.0490733	-4.58768	4.48192e-06	1.63509e-05	SINE	Alu
Kanga1b	36.5039	-0.224795	0.0639315	-3.51619	0.000437787	0.00108581	DNA	TcMar-Tc2
Arthur1A	55.5994	0.224453	0.0468052	4.79547	1.62297e-06	6.36145e-06	DNA	hAT-Tip100
LTR81B	48.1031	0.223174	0.0634682	3.51632	0.000437581	0.00108581	LTR	Gypsy
Charlie19a	156.387	-0.22263	0.0843624	-2.63898	0.00831568	0.0164194	DNA	hAT-Charlie
MLT1C2	396.183	-0.222138	0.057046	-3.89401	9.8599e-05	0.000276287	LTR	ERVL-MaLR
AluYe5	847.08	-0.22184	0.0558691	-3.97071	7.16588e-05	0.000208333	SINE	Alu
AluYk11	744.633	-0.221145	0.0621009	-3.56106	0.000369364	0.000931901	SINE	Alu
UCON105	59.901	-0.220599	0.0794573	-2.77632	0.00549779	0.0112083	DNA	hAT?
Eutr5	29.8564	0.22032	0.0542668	4.05995	4.90838e-05	0.000145565	LTR?	LTR?
LTR19-int	43.5424	-0.22	0.0867432	-2.53622	0.0112056	0.0214192	LTR	ERV1
AluSq10	1525.32	-0.218233	0.0570009	-3.82858	0.000128883	0.000356073	SINE	Alu
UCON9B	11.2382	0.218145	0.0390188	5.59075	2.26089e-08	1.1586e-07	Unknown	Unknown
AluYi6_4d	729.038	-0.218044	0.0614414	-3.54882	0.000386965	0.000972582	SINE	Alu
LTR26D	22.4591	0.217722	0.0835841	2.60483	0.00919209	0.0179083	LTR	ERV1
L1P5	60.5042	-0.217416	0.0716277	-3.03536	0.00240249	0.00523854	LINE	L1
AluYd8	465.079	-0.217413	0.058969	-3.68691	0.000226993	0.000602722	SINE	Alu
AluSg	7213.28	-0.216864	0.0532589	-4.07189	4.66334e-05	0.000138637	SINE	Alu
ERV3-16A3_I-int	190.662	0.216764	0.0607759	3.5666	0.000361636	0.000914155	LTR	ERVL
Tigger4a	148.252	-0.216428	0.0688935	-3.14148	0.00168095	0.00379499	DNA	TcMar-Tigger
X9b_DNA	56.6901	0.216395	0.0743492	2.91053	0.00360819	0.00762758	DNA	TcMar-Tigger
LTR68	21.5428	0.215407	0.0630448	3.41672	0.0006338	0.00154006	LTR	ERV1
ERVL-int	49.3534	-0.215008	0.0675362	-3.1836	0.00145454	0.00333153	LTR	ERVL
MER66A	25.7685	0.214989	0.0683157	3.14699	0.00164959	0.00373283	LTR	ERV1
THE1D-int	86.4912	-0.214875	0.0592621	-3.62585	0.000288012	0.000744918	LTR	ERVL-MaLR
7SLRNA	562.047	0.21314	0.0683701	3.11744	0.0018243	0.00406532	srpRNA	srpRNA
LTR16D2	28.0849	0.211957	0.0587926	3.60516	0.000311962	0.000800885	LTR	ERVL
AluSq4	1374.03	-0.2107	0.0580025	-3.6326	0.000280576	0.000728835	SINE	Alu
L1M3b	51.8621	0.210408	0.0631323	3.33282	0.000859716	0.00204746	LINE	L1
AluSx	9854.62	-0.21001	0.0546705	-3.84138	0.000122343	0.000340647	SINE	Alu
LOR1b	60.6529	0.209912	0.0727068	2.88711	0.00388799	0.00815363	LTR	ERV1
MER50C	18.0722	0.208754	0.0679578	3.07182	0.00212758	0.00468566	LTR	ERV1
LTR33	264.318	-0.208659	0.0824942	-2.52938	0.0114264	0.0217465	LTR	ERVL
MLT2F	48.3562	-0.20791	0.062191	-3.34309	0.000828511	0.00198391	LTR	ERVL
EutTc1-N2	17.0828	0.207045	0.0614293	3.37046	0.000750423	0.00181009	DNA	TcMar-Tc1
L1MCb	162.88	-0.206694	0.0828354	-2.49524	0.0125872	0.0236819	LINE	L1
LTR106_Mam	60.2266	-0.206652	0.0930758	-2.22025	0.0264018	0.0467983	LTR	LTR
MER50-int	49.4029	0.205988	0.0642699	3.20505	0.0013504	0.00311466	LTR	ERV1
LOR1a	56.3665	0.205412	0.0907809	2.26272	0.0236529	0.0424398	LTR	ERV1
LTR16D	46.8188	0.205242	0.0763211	2.68919	0.00716254	0.0143142	LTR	ERVL
AluYh3	1187.56	-0.205108	0.055886	-3.67011	0.000242447	0.000639884	SINE	Alu
Kanga1c	39.5378	0.204659	0.074891	2.73276	0.00628055	0.0127058	DNA	TcMar-Tc2
MER41-int	134.268	-0.204305	0.0801189	-2.55002	0.0107718	0.0206498	LTR	ERV1
Kanga11a	55.6867	-0.203036	0.0722146	-2.81157	0.00493005	0.0101293	DNA	TcMar-Tc2
HERVE_a-int	33.4405	-0.202636	0.0800182	-2.53238	0.0113292	0.0215927	LTR	ERV1
MER113A	137.668	-0.20089	0.0831636	-2.4156	0.0157093	0.0289764	DNA	hAT-Charlie
MER44B	89.7683	-0.200696	0.0753015	-2.66524	0.00769337	0.0152364	DNA	TcMar-Tigger
MLT1C	223.205	-0.200061	0.0538659	-3.71405	0.000203967	0.000547807	LTR	ERVL-MaLR
LTR38	36.4353	-0.199935	0.0695629	-2.87417	0.00405095	0.00844162	LTR	ERV1
UCON34	55.2448	-0.199935	0.0682759	-2.92833	0.00340786	0.00723895	DNA	hAT-Charlie
LTR86A1	32.6446	-0.19963	0.0636158	-3.13806	0.00170067	0.00382869	LTR	ERVL
MLT1N2	199.906	-0.199526	0.068478	-2.91373	0.00357143	0.00756201	LTR	ERVL-MaLR
AluJo	3098.2	-0.199418	0.0551282	-3.61734	0.000297646	0.000767123	SINE	Alu
FLAM_C	2206.85	-0.198655	0.0526871	-3.77047	0.000162939	0.000444288	SINE	Alu
L1P4b	20.2682	0.198643	0.0474486	4.18649	2.83297e-05	8.88338e-05	LINE	L1
AluYj4	1259.28	-0.197335	0.056269	-3.507	0.000453193	0.00111771	SINE	Alu
MER45C	49.3867	0.196553	0.0588184	3.34168	0.000832719	0.00199037	DNA	hAT-Tip100
AluYh9	855.18	-0.196269	0.0607026	-3.23329	0.00122372	0.00285753	SINE	Alu
MLT1H2-int	28.6131	0.19562	0.058504	3.34371	0.000826656	0.00198307	LTR	ERVL-MaLR
Tigger2b_Pri	115.854	-0.195318	0.0644241	-3.03174	0.00243145	0.00528418	DNA	TcMar-Tigger
AluYk2	1381.69	-0.194923	0.05344	-3.64751	0.000264794	0.000691932	SINE	Alu
AluSx3	6795.58	-0.194865	0.0540784	-3.60337	0.000314118	0.00080485	SINE	Alu
MER47A	112.765	-0.194856	0.074933	-2.6004	0.00931157	0.0180609	DNA	TcMar-Tigger
LTR70	42.6583	0.192407	0.0750325	2.56431	0.010338	0.0198761	LTR	ERV1
MLT1A-int	60.0163	0.192361	0.0647008	2.97309	0.00294822	0.00630325	LTR	ERVL-MaLR
L2d2	1968.5	-0.19024	0.0647107	-2.93985	0.00328369	0.00698647	LINE	L2
MSTB2-int	13.2253	0.189751	0.0725182	2.61659	0.00888118	0.0173797	LTR	ERVL-MaLR
MER57B2	44.8097	0.187865	0.0661377	2.84052	0.00450404	0.00932677	LTR	ERV1
AluSx1	6883.95	-0.187614	0.0530589	-3.53597	0.000406285	0.00101533	SINE	Alu
AluSq	2685.06	-0.18714	0.0542169	-3.45169	0.000557088	0.0013612	SINE	Alu
AluYc3	866.032	-0.186902	0.0578417	-3.23127	0.00123241	0.0028727	SINE	Alu
PABL_A-int	66.1973	0.186891	0.0686115	2.7239	0.00645161	0.0130119	LTR	ERV1
HERV4_I-int	33.874	0.186567	0.0695113	2.68398	0.00727514	0.0144733	LTR	ERV1
PRIMA4_LTR	37.3345	0.1865	0.0703507	2.651	0.00802528	0.0158698	LTR	ERV1
AluSg4	1878.88	-0.186206	0.0558186	-3.33592	0.000850166	0.00202839	SINE	Alu
AluYa5	992.638	-0.186172	0.0531388	-3.50351	0.000459169	0.00113033	SINE	Alu
LTR43	34.2831	0.185989	0.0662308	2.80819	0.00498201	0.0102042	LTR	ERV1
LTR16A2	67.1422	0.185597	0.0679104	2.73297	0.00627652	0.0127058	LTR	ERVL
AluSc	3508.47	-0.185541	0.0508101	-3.65165	0.00026056	0.00068222	SINE	Alu
MER73	36.5184	0.185183	0.0518372	3.57239	0.000353734	0.000897626	LTR	ERVL
AluSq2	5013.99	-0.184631	0.054054	-3.41568	0.000636231	0.00154312	SINE	Alu
L1MDb	64.0161	-0.184562	0.0660757	-2.79319	0.00521904	0.0106731	LINE	L1
LTR33A	105.849	-0.183909	0.0814204	-2.25876	0.0238984	0.042822	LTR	ERVL
MER44A	112.358	-0.183762	0.0832974	-2.20609	0.0273776	0.0484627	DNA	TcMar-Tigger
AluYh7	783.062	-0.183384	0.0586311	-3.12776	0.00176146	0.00395203	SINE	Alu
MER4-int	232.382	-0.182694	0.0631648	-2.89234	0.00382389	0.00804482	LTR	ERV1
LTR1C1	20.9267	0.182447	0.0560404	3.25564	0.00113139	0.00266078	LTR	ERV1
LTR79	123.159	-0.181618	0.0689964	-2.63228	0.00848136	0.0166716	LTR	ERVL
MSTB2	68.3129	-0.181111	0.066889	-2.70764	0.00677628	0.013625	LTR	ERVL-MaLR
MLT1H-int	58.6977	0.180926	0.0602166	3.00459	0.00265943	0.00574176	LTR	ERVL-MaLR
X8_LINE	22.464	0.180441	0.0490004	3.68244	0.000231017	0.000612171	LINE	CR1
MER4D1	94.2845	-0.179584	0.0636095	-2.82322	0.00475441	0.009799	LTR	ERV1
MER45A	95.2435	-0.179552	0.0590987	-3.03817	0.00238018	0.0051985	DNA	hAT-Tip100
LTR8B	125.493	0.179215	0.0667619	2.68439	0.00726614	0.0144733	LTR	ERV1
Tigger13a	195.375	-0.179127	0.080316	-2.23028	0.0257289	0.0457286	DNA	TcMar-Tigger
L1P4d	44.7569	0.178876	0.0649168	2.75547	0.00586079	0.0119111	LINE	L1
AluSc5	1550.78	-0.178863	0.0567751	-3.15037	0.00163062	0.00369626	SINE	Alu
X6b_DNA	130.035	-0.17871	0.0774999	-2.30594	0.0211139	0.0381965	DNA	TcMar-Tigger
U5	26.7409	0.178637	0.0645545	2.76722	0.00565367	0.0115083	snRNA	snRNA
MER57C2	25.7418	0.178616	0.0499945	3.57271	0.00035331	0.000897626	LTR	ERV1
MER57F	45.6963	-0.178329	0.075462	-2.36316	0.0181198	0.0331441	LTR	ERV1
MLT1I	207.314	-0.177716	0.0558156	-3.18398	0.00145266	0.00333153	LTR	ERVL-MaLR
Tigger9a	62.8124	-0.17705	0.068699	-2.57719	0.00996072	0.0192632	DNA	TcMar-Tigger
MER21C	184.517	-0.176473	0.0703851	-2.50725	0.0121675	0.022925	LTR	ERVL
L1MEa	62.1791	-0.176452	0.0575638	-3.06533	0.00217429	0.00478054	LINE	L1
MLT2C1	95.2926	0.175239	0.0672922	2.60415	0.00921022	0.0179171	LTR	ERVL
MamGypLTR1b	65.3784	-0.174529	0.074561	-2.34075	0.019245	0.0350562	LTR	Gypsy
FAM	612.36	-0.173758	0.0558277	-3.1124	0.00185574	0.00412143	SINE	Alu
LTR62	35.7852	0.173038	0.0673809	2.56805	0.0102271	0.0196917	LTR	ERVL
MLT1F2	189.581	-0.172736	0.0723757	-2.38666	0.0170024	0.0312303	LTR	ERVL-MaLR
AluYf1	1225.67	-0.172457	0.0551138	-3.1291	0.00175342	0.00394071	SINE	Alu
LTR28B	25.2861	0.171899	0.0678081	2.53508	0.0112421	0.0214577	LTR	ERV1
SATR1	16.441	-0.171534	0.0708248	-2.42195	0.0154377	0.0285554	Satellite	Satellite
AluJr4	1336.13	-0.17152	0.058043	-2.95505	0.00312618	0.0066621	SINE	Alu
MER110-int	43.5217	0.171271	0.0658622	2.60045	0.00931028	0.0180609	LTR	ERV1
THE1D	287.344	-0.170944	0.0678247	-2.52038	0.011723	0.0222466	LTR	ERVL-MaLR
AluSp	4752.81	-0.169883	0.054083	-3.14116	0.00168282	0.00379499	SINE	Alu
LTR1D	36.5377	-0.168947	0.068912	-2.45164	0.0142206	0.0264154	LTR	ERV1
AluYc	1445.3	-0.168947	0.0541346	-3.12088	0.00180313	0.00403864	SINE	Alu
MER31-int	87.3498	-0.168741	0.0646993	-2.60808	0.00910514	0.0177651	LTR	ERV1
MER51A	36.6517	0.168124	0.0639125	2.63053	0.00852521	0.0167328	LTR	ERV1
MSTB-int	63.0741	0.167317	0.0624485	2.67928	0.00737804	0.0146559	LTR	ERVL-MaLR
MLT1J1-int	37.1858	0.166562	0.0641932	2.59469	0.00946754	0.0183364	LTR	ERVL-MaLR
MLT1E2	137.716	-0.165508	0.0530649	-3.11898	0.00181478	0.00405096	LTR	ERVL-MaLR
AluSx4	3075.45	-0.163137	0.0542143	-3.00912	0.00262004	0.00566601	SINE	Alu
LTR12B	31.3517	-0.162406	0.0577747	-2.81102	0.00493849	0.0101308	LTR	ERV1
LTR61	52.2111	-0.162313	0.0643009	-2.52427	0.0115938	0.0220333	LTR	ERV1
AluYm1	1556.61	-0.159624	0.0552654	-2.88832	0.003873	0.00813516	SINE	Alu
AluYk3	1915.34	-0.159179	0.0524929	-3.03239	0.00242625	0.00528159	SINE	Alu
AluSg7	1791.14	-0.15907	0.0561229	-2.83432	0.00459229	0.00949458	SINE	Alu
L1M	29.213	0.157505	0.055806	2.82237	0.00476698	0.00980954	LINE	L1
MER102b	228.883	-0.15686	0.0700579	-2.23901	0.0251556	0.0448915	DNA	hAT-Charlie
L1M3d	48.0316	0.156713	0.0701906	2.23268	0.0255703	0.0455082	LINE	L1
LTR1A2	35.3546	0.156627	0.0658293	2.37929	0.0173461	0.0318173	LTR	ERV1
AluYb8	838.103	-0.155811	0.0537309	-2.89984	0.0037335	0.00786723	SINE	Alu
L5	61.9244	-0.155534	0.0667376	-2.33054	0.0197777	0.0359769	LINE	RTE-X
LTR16E2	66.5923	0.155529	0.0670984	2.31792	0.0204535	0.0370527	LTR	ERVL
LTR45	23.7726	0.154823	0.0496219	3.12006	0.00180814	0.00404299	LTR	ERV1
MamRep4096	64.9258	-0.152887	0.069496	-2.19994	0.0278109	0.0491637	DNA	hAT-Tip100
Eutr16	37.4559	0.152368	0.060606	2.51407	0.0119348	0.0225511	DNA?	hAT-Tip100?
AluYa8	698.021	-0.151671	0.0593345	-2.55621	0.0105819	0.0203154	SINE	Alu
LTR65	49.8446	0.150746	0.0561149	2.68639	0.00722296	0.0144131	LTR	ERV1
MER57A-int	123.317	0.150693	0.0664333	2.26833	0.0233089	0.0418796	LTR	ERV1
Zaphod3	36.5675	-0.1503	0.0629254	-2.38854	0.0169155	0.0311141	DNA	hAT-Tip100
Eutr10	42.2074	0.149363	0.0600562	2.48705	0.0128809	0.0241999	LTR	ERVL?
MER57-int	79.4351	0.14679	0.0652113	2.25099	0.024386	0.0436363	LTR	ERV1
MER5B	632.491	-0.146555	0.060498	-2.42248	0.0154148	0.0285532	DNA	hAT-Charlie
MER61E	24.4524	0.145969	0.0603224	2.41981	0.0155285	0.028683	LTR	ERV1
MLT1E1A	84.101	0.145721	0.0635276	2.29382	0.0218006	0.0393845	LTR	ERVL-MaLR
MLT1J	509.274	-0.143766	0.0611805	-2.34987	0.0187797	0.0343036	LTR	ERVL-MaLR
LTR40a	58.7977	0.137629	0.0510692	2.69495	0.00703989	0.0140905	LTR	ERVL
MER66C	46.5075	-0.136782	0.0523167	-2.61451	0.00893559	0.0174602	LTR	ERV1
LTR57-int	33.2238	0.134742	0.0574564	2.34512	0.0190208	0.0346958	LTR	ERVL
AluSc8	3137.11	-0.13314	0.0536454	-2.48185	0.0130702	0.0245205	SINE	Alu
Kanga1a	42.3162	0.132764	0.0570897	2.32553	0.0200436	0.0363601	DNA	TcMar-Tc2
LTR82B	38.2897	0.132489	0.0558852	2.37073	0.0177531	0.0325186	LTR	ERVL
SVA_C	166.36	-0.129399	0.0568273	-2.27706	0.0227826	0.0409901	Retroposon	SVA
MER34C	25.8789	0.126839	0.0568045	2.2329	0.0255558	0.0455082	LTR	ERV1
MER61F	21.9153	0.12149	0.049513	2.45371	0.0141392	0.0263013	LTR	ERV1

## Sheet: RA_vs_nonRA_in_Fibroblasts.repe
Repeat_name	baseMean	log2FoldChange	lfcSE	stat	pvalue	padj	Class	Family
SAR	5.24728	2.62177	0.290047	9.03915	1.57902e-19	1.74754e-18	Satellite	Satellite
HERV1_LTRd	1.62603	1.5829	0.657109	2.40888	0.0160014	0.028325	LTR	ERV1
LTR69	0.744248	1.39072	0.296694	4.68739	2.76708e-06	9.20265e-06	LTR	ERVL
X20_LINE	1.13172	-1.31383	0.440311	-2.98386	0.00284633	0.00593137	LINE	CR1
X33a_DNA	33.8741	-1.29882	0.0760186	-17.0856	1.90034e-65	1.56422e-63	DNA	TcMar-Tc1
UCON86	3.86179	1.27666	0.323657	3.94449	7.99684e-05	0.000215816	LINE	L2
UCON80_AMi	4.71601	-1.269	0.0923274	-13.7446	5.48821e-43	2.00777e-41	Unknown	Unknown
MER129	1.34843	-1.26692	0.378495	-3.34725	0.00081617	0.00185327	LTR?	LTR?
LSU-rRNA_Hsa	1492.83	-1.11274	0.0846647	-13.1429	1.86874e-39	4.92226e-38	rRNA	rRNA
tRNA-Val-GTY	0.512531	-1.09487	0.406239	-2.69513	0.00703618	0.0135009	tRNA	tRNA
UCON18	0.222218	1.07788	0.240541	4.48106	7.42743e-06	2.37425e-05	Unknown	Unknown
HERVL32-int	1.77531	-1.02438	0.293644	-3.48853	0.000485693	0.0011484	LTR	ERVL
MLT1C-int	4.83376	-0.989582	0.252703	-3.91599	9.00323e-05	0.000241492	LTR	ERVL-MaLR
LTR108a_Mam	56.3631	-0.947876	0.0606475	-15.6293	4.60087e-55	3.56432e-53	LTR	ERVL
MER125	3.20611	-0.946239	0.263099	-3.59651	0.000322511	0.000790964	DNA	DNA
MIRb	3526.98	-0.904894	0.0437333	-20.6912	4.15651e-95	6.08236e-93	SINE	MIR
Zaphod5a	31.7116	-0.856204	0.0563614	-15.1913	4.03647e-52	2.53144e-50	DNA	hAT-Tip100
LTR22B1	3.89439	-0.854121	0.262434	-3.25461	0.00113547	0.0025133	LTR	ERVK
MSR1	6.1856	-0.849852	0.21543	-3.94491	7.98287e-05	0.000215816	Satellite	Satellite
MLT1E3-int	1.81704	0.818351	0.296927	2.75607	0.00585004	0.011431	LTR	ERVL-MaLR
HERVL66-int	0.664756	0.816641	0.227944	3.58263	0.000340148	0.000831122	LTR	ERVL
TAR1	4.93586	0.801886	0.151156	5.30503	1.12656e-07	4.44214e-07	Satellite	telo
LTR108b_Mam	11.2664	0.801456	0.0612822	13.0781	4.39107e-39	1.11212e-37	LTR	ERVL
LTR2752	1.8924	-0.796071	0.308428	-2.58106	0.00984972	0.0185315	LTR	ERV1
U3	28.3094	0.78996	0.0990985	7.97146	1.56806e-15	1.48571e-14	snRNA	snRNA
Tigger5	7.37827	-0.78334	0.167923	-4.66488	3.08793e-06	1.02439e-05	DNA	TcMar-Tigger
MER75A	2.90338	0.767665	0.0502063	15.2902	8.88697e-53	5.85207e-51	DNA	PiggyBac
LTR109A2	8.05235	0.763773	0.0321114	23.7851	4.76027e-125	3.13464e-122	LTR	ERV1
LTR10B2	3.81547	-0.761267	0.346152	-2.19923	0.0278617	0.0475926	LTR	ERV1
_GAATG_n	32.8514	0.758562	0.205512	3.69108	0.000223307	0.000562324	Satellite	Satellite
Eulor5A	2.35083	-0.738089	0.220922	-3.34095	0.00083492	0.00188933	DNA?	DNA?
L1PB3	871.389	-0.732568	0.062505	-11.7201	1.00508e-31	1.7417e-30	LINE	L1
MER85	26.7621	-0.724015	0.112517	-6.43473	1.2369e-10	7.11353e-10	DNA	PiggyBac
MER121B	5.78848	0.707602	0.0351041	20.1572	2.32621e-90	2.7851e-88	DNA	hAT?
tRNA-Lys-AAA	2.35314	0.70339	0.110938	6.34038	2.29199e-10	1.2683e-09	tRNA	tRNA
MER9a2	11.927	-0.694371	0.10819	-6.41807	1.38016e-10	7.8687e-10	LTR	ERVK
MLT1E-int	7.63836	0.684669	0.032075	21.3459	4.26126e-101	9.35347e-99	LTR	ERVL-MaLR
MLT1J2	243.041	-0.673127	0.0475047	-14.1697	1.41094e-45	6.40763e-44	LTR	ERVL-MaLR
Charlie7b_Mars	0.406893	0.662461	0.261599	2.53235	0.0113301	0.0208403	DNA	hAT-Charlie
UCON33	3.06761	-0.654212	0.228329	-2.86522	0.00416717	0.00841742	DNA	TcMar-Tigger
UCON97	6.46765	0.652021	0.0710775	9.17338	4.58411e-20	5.29585e-19	DNA	DNA
UCON6	21.1534	-0.651941	0.15982	-4.07922	4.51879e-05	0.000127095	Unknown	Unknown
_CATTC_n	14.9158	0.65185	0.240249	2.71323	0.00666316	0.012886	Satellite	Satellite
X11_DNA	44.9722	-0.65122	0.0538508	-12.093	1.14954e-33	2.16278e-32	DNA	TcMar-Tigger
AluYk12	493.402	-0.649138	0.0430033	-15.0951	1.74476e-51	9.99064e-50	SINE	Alu
AluYk11	744.633	-0.646665	0.0439496	-14.7138	5.25746e-49	2.66311e-47	SINE	Alu
UCON87B	4.74795	0.645446	0.0629269	10.2571	1.09987e-24	1.47809e-23	Unknown	Unknown
LTR7C	84.5324	-0.6452	0.111059	-5.80953	6.26489e-09	2.92584e-08	LTR	ERV1
UCON31	10.2192	0.645156	0.0640064	10.0796	6.80316e-24	8.95977e-23	Unknown	Unknown
LTR7	144.702	-0.63024	0.0801184	-7.86636	3.65097e-15	3.3092e-14	LTR	ERV1
AluYi6_4d	729.038	-0.625025	0.0434832	-14.3739	7.54169e-47	3.67867e-45	SINE	Alu
LTR81AB	13.8558	0.624586	0.0449447	13.8968	6.62805e-44	2.49404e-42	LTR	Gypsy
AluYi6	672.463	-0.620351	0.0409447	-15.1509	7.46902e-52	4.47123e-50	SINE	Alu
MER9B	2.40307	-0.61979	0.20994	-2.95222	0.00315496	0.0065229	LTR	ERVK
AluYe6	656.774	-0.617081	0.0413885	-14.9095	2.86003e-50	1.56944e-48	SINE	Alu
LTR10B1	5.07321	-0.615617	0.114095	-5.39565	6.82757e-08	2.79252e-07	LTR	ERV1
LTR2B	52.5029	-0.614939	0.125048	-4.91761	8.76058e-07	3.10153e-06	LTR	ERV1
AluYh9	855.18	-0.601526	0.0429677	-13.9995	1.56979e-44	6.08063e-43	SINE	Alu
AluYd8	465.079	-0.595135	0.0416822	-14.2779	3.00416e-46	1.41303e-44	SINE	Alu
UCON28b	10.2675	0.58467	0.0515479	11.3423	8.10176e-30	1.27024e-28	Unknown	Unknown
MARE10	9.60235	0.581321	0.0515532	11.2761	1.72159e-29	2.66745e-28	DNA	TcMar-Tigger
HERVL18-int	12.9328	0.579856	0.0239602	24.2008	2.1837e-129	2.87593e-126	LTR	ERVL
MARE4	6.41053	-0.578576	0.180943	-3.19755	0.00138599	0.00304226	DNA	hAT-Tip100
AluYa8	698.021	-0.571162	0.0419753	-13.6071	3.63345e-42	1.22699e-40	SINE	Alu
AluYg6	857.246	-0.568224	0.0404437	-14.0497	7.73203e-45	3.18222e-43	SINE	Alu
LTR3	7.72125	0.567672	0.0313694	18.0963	3.40529e-73	3.2034e-71	LTR	ERVK
AluYc3	866.032	-0.561864	0.0409386	-13.7245	7.23788e-43	2.51326e-41	SINE	Alu
L2b	4378.68	-0.556094	0.0472403	-11.7716	5.46754e-32	9.601e-31	LINE	L2
AluSq4	1374.03	-0.555992	0.0410775	-13.5352	9.69475e-42	3.11414e-40	SINE	Alu
AluYe5	847.08	-0.555642	0.039536	-14.0541	7.27227e-45	3.08954e-43	SINE	Alu
LTR7Y	75.8793	-0.554809	0.0728156	-7.61937	2.5492e-14	2.09831e-13	LTR	ERV1
AluSq10	1525.32	-0.554077	0.0403716	-13.7244	7.25163e-43	2.51326e-41	SINE	Alu
REP522	24.231	0.55209	0.039406	14.0103	1.34878e-44	5.38288e-43	Satellite	telo
MLT1O-int	10.3936	0.551061	0.0269569	20.4423	7.03717e-93	9.26796e-91	LTR	ERVL-MaLR
UCON40	6.67192	-0.550659	0.206043	-2.67254	0.00752785	0.0143476	DNA	TcMar-Mariner
MamRTE1	140.063	-0.549967	0.052722	-10.4314	1.78149e-25	2.49598e-24	LINE	RTE-BovB
AluYb9	474.747	-0.54317	0.0415003	-13.0883	3.83982e-39	9.91578e-38	SINE	Alu
AluYk4	1122.34	-0.54259	0.0385515	-14.0744	5.45536e-45	2.3949e-43	SINE	Alu
LTR1B1	9.66257	0.538709	0.0539048	9.99371	1.62394e-23	2.11755e-22	LTR	ERV1
AluYh7	783.062	-0.537156	0.041487	-12.9476	2.42509e-38	5.91452e-37	SINE	Alu
LTR81A	92.7118	0.534503	0.0482546	11.0767	1.62684e-28	2.46269e-27	LTR	Gypsy
AluYj4	1259.28	-0.531132	0.0398436	-13.3304	1.54055e-40	4.61116e-39	SINE	Alu
HERV-Fc2-int	13.8045	0.531076	0.0234168	22.6792	7.18599e-114	3.15465e-111	LTR	ERV1
L2-1_Crp	7.24373	-0.530644	0.125871	-4.21576	2.48942e-05	7.26954e-05	LINE	L2
tRNA-Lys-AAG	10.1626	0.528963	0.0271662	19.4714	1.92041e-84	1.94552e-82	tRNA	tRNA
LTR22	0.627638	-0.528531	0.150158	-3.51983	0.000431828	0.00103781	LTR	ERVK
LTR47B3	7.54832	0.524672	0.0667626	7.85876	3.87945e-15	3.45219e-14	LTR	ERVL
LTR18A	12.484	0.521859	0.0244347	21.3573	3.33505e-101	8.78452e-99	LTR	ERVL
AluYh3	1187.56	-0.52013	0.0395679	-13.1453	1.81199e-39	4.87018e-38	SINE	Alu
LTR1C3	8.72755	0.519846	0.0573942	9.05747	1.33514e-19	1.49015e-18	LTR	ERV1
AluSc5	1550.78	-0.518127	0.040212	-12.8849	5.47645e-38	1.31136e-36	SINE	Alu
LTR108e_Mam	8.81576	0.517994	0.0544814	9.50772	1.94879e-21	2.37644e-20	LTR	ERVL
AluJb	10001.9	-0.515968	0.0390192	-13.2234	6.42607e-40	1.80067e-38	SINE	Alu
AluJr4	1336.13	-0.514897	0.041107	-12.5258	5.39615e-36	1.18445e-34	SINE	Alu
AluYk2	1381.69	-0.514364	0.0378384	-13.5937	4.36554e-42	1.43736e-40	SINE	Alu
HUERS-P1-int	95.9412	-0.512655	0.0585291	-8.75897	1.97036e-18	2.09272e-17	LTR	ERV1
Charlie12	3.02042	-0.51212	0.129894	-3.94261	8.06006e-05	0.000217078	DNA	hAT-Charlie
AluYb8	838.103	-0.510804	0.0380102	-13.4386	3.59104e-41	1.09986e-39	SINE	Alu
Tigger6	17.1739	0.51026	0.046597	10.9505	6.60922e-28	9.78015e-27	DNA	TcMar-Tigger
Tigger23a	68.6207	-0.508676	0.076361	-6.66146	2.71118e-11	1.71665e-10	DNA	TcMar-Tigger
AluJr	8117.09	-0.507524	0.0390031	-13.0124	1.04014e-38	2.58464e-37	SINE	Alu
AluSg	7213.28	-0.507368	0.0377498	-13.4403	3.50998e-41	1.09986e-39	SINE	Alu
AluSz	3176.82	-0.507001	0.0383537	-13.2191	6.80587e-40	1.86736e-38	SINE	Alu
AluYm1	1556.61	-0.501048	0.0391366	-12.8025	1.58673e-37	3.66617e-36	SINE	Alu
AluYf1	1225.67	-0.500354	0.0390201	-12.823	1.21917e-37	2.86722e-36	SINE	Alu
AluYa5	992.638	-0.49921	0.0376069	-13.2744	3.25736e-40	9.32596e-39	SINE	Alu
AluSg4	1878.88	-0.499065	0.0395415	-12.6213	1.61193e-36	3.59815e-35	SINE	Alu
AluSg7	1791.14	-0.496857	0.0397537	-12.4984	7.619e-36	1.64495e-34	SINE	Alu
AluYc	1445.3	-0.486464	0.0383326	-12.6906	6.66736e-37	1.51395e-35	SINE	Alu
U1	52.3353	0.485682	0.126421	3.84178	0.000122147	0.000321736	snRNA	snRNA
UCON9B	11.2382	0.483537	0.0248088	19.4905	1.32064e-84	1.4494e-82	Unknown	Unknown
UCON39	10.6603	-0.483235	0.181454	-2.66312	0.007742	0.0147344	DNA	TcMar-Tigger
MER83A-int	10.6141	0.481158	0.0557854	8.62515	6.40067e-18	6.63755e-17	LTR	ERV1
AluSq	2685.06	-0.47813	0.0384149	-12.4465	1.46172e-35	3.05569e-34	SINE	Alu
SST1	4.68334	0.478059	0.0695554	6.87306	6.28391e-12	4.26593e-11	Satellite	centr
AluSx3	6795.58	-0.47583	0.0383314	-12.4136	2.20553e-35	4.53856e-34	SINE	Alu
UCON35	11.8788	-0.475136	0.193794	-2.45176	0.0142159	0.025438	DNA	DNA
MLT1G1-int	41.2515	0.473819	0.045794	10.3468	4.32921e-25	5.93913e-24	LTR	ERVL-MaLR
Penelope1_Vert	1.73344	0.47372	0.12782	3.70615	0.000210431	0.000531951	LINE	Penelope
X7C_LINE	19.2295	-0.473187	0.124069	-3.81391	0.000136788	0.000356731	LINE	CR1
AluSx4	3075.45	-0.47315	0.0384161	-12.3164	7.38875e-35	1.49707e-33	SINE	Alu
AluSx	9854.62	-0.472565	0.0387547	-12.1937	3.35615e-34	6.5971e-33	SINE	Alu
AluJo	3098.2	-0.470671	0.0390654	-12.0483	1.98029e-33	3.62229e-32	SINE	Alu
AluSx1	6883.95	-0.469292	0.0376089	-12.4782	9.81673e-36	2.08526e-34	SINE	Alu
MamRep1894	25.0368	-0.468198	0.119387	-3.9217	8.79267e-05	0.000236326	DNA	hAT
GSAT	14.5231	0.465595	0.0224734	20.7176	2.40401e-95	3.95761e-93	Satellite	centr
MER83B	1.99491	-0.465101	0.212317	-2.19059	0.0284812	0.0485878	LTR	ERV1
MamTip2b	196.2	-0.464968	0.0606163	-7.67067	1.711e-14	1.4728e-13	DNA	hAT-Tip100
AluSp	4752.81	-0.463595	0.0383307	-12.0946	1.12781e-33	2.15265e-32	SINE	Alu
AluY	5071.44	-0.463346	0.034778	-13.323	1.70177e-40	4.98053e-39	SINE	Alu
LTR28	15.1503	0.462528	0.0390388	11.8479	2.20636e-32	3.98052e-31	LTR	ERV1
MIRc	1612.99	-0.456738	0.0423473	-10.7855	4.02846e-27	5.89497e-26	SINE	MIR
AluSz6	5443.45	-0.452934	0.0394269	-11.4879	1.51677e-30	2.52859e-29	SINE	Alu
AluYk3	1915.34	-0.450511	0.0371806	-12.1168	8.60462e-34	1.66651e-32	SINE	Alu
AluSq2	5013.99	-0.448598	0.0383111	-11.7093	1.14153e-31	1.95247e-30	SINE	Alu
LTR62	35.7852	0.444681	0.045923	9.6832	3.5543e-22	4.37478e-21	LTR	ERVL
AluSc8	3137.11	-0.444469	0.0380112	-11.6931	1.38234e-31	2.33403e-30	SINE	Alu
HERVI-int	15.6436	0.443724	0.0560372	7.91838	2.40616e-15	2.23163e-14	LTR	ERV1
MIR1_Amn	303.313	-0.442577	0.0484626	-9.13233	6.70412e-20	7.61149e-19	SINE	MIR
L1MA8	564.349	-0.441036	0.0451581	-9.76647	1.56814e-22	1.96689e-21	LINE	L1
MIR	2814.91	-0.437081	0.0422418	-10.3471	4.31355e-25	5.93913e-24	SINE	MIR
MER87	9.18942	0.436055	0.0681679	6.39679	1.58681e-10	9.00786e-10	LTR	ERV1
LTR57	53.7957	0.435766	0.0703481	6.19443	5.84965e-10	3.0816e-09	LTR	ERVL
AluSc	3508.47	-0.433799	0.0360034	-12.0488	1.96737e-33	3.62229e-32	SINE	Alu
UCON101	11.2788	-0.430875	0.0440902	-9.77258	1.47647e-22	1.86972e-21	Unknown	Unknown
LTR21A	18.9198	-0.430663	0.181819	-2.36863	0.0178539	0.0313098	LTR	ERV1
G-rich	795.722	-0.430116	0.0659094	-6.52587	6.76081e-11	4.04727e-10	Low_complexity	Low_complexity
FLAM_A	1378.51	-0.429724	0.039094	-10.9921	4.17262e-28	6.24471e-27	SINE	Alu
Zaphod5b	13.5516	0.429374	0.040229	10.6732	1.35814e-26	1.9442e-25	DNA	hAT-Tip100
FLAM_C	2206.85	-0.42861	0.0373253	-11.4831	1.60455e-30	2.64148e-29	SINE	Alu
LTR71A	9.88787	0.42834	0.0544563	7.86576	3.66851e-15	3.3092e-14	LTR	ERV1
polypurine	17.5078	0.425564	0.0204267	20.8337	2.14394e-96	4.03367e-94	Low_complexity	Low_complexity
LTR34	17.5805	0.424613	0.0589108	7.20772	5.6898e-13	4.28198e-12	LTR	ERV1
LTR38A1	16.9686	0.424296	0.0371002	11.4365	2.74785e-30	4.41332e-29	LTR	ERV1
MER41G	11.7189	0.42379	0.0511855	8.2795	1.23692e-16	1.20669e-15	LTR	ERV1
CR1-1_Amn	10.5328	-0.423609	0.178276	-2.37614	0.0174948	0.0307619	LINE	CR1
UCON73	17.1933	-0.421929	0.123837	-3.40712	0.000656514	0.00151956	DNA	hAT
MER101B	20.1488	0.418874	0.0188431	22.2295	1.7799e-109	5.86034e-107	LTR	ERV1
LTR1F	14.4162	0.418854	0.0374436	11.1863	4.7596e-29	7.28882e-28	LTR	ERV1
HERV9-int	19.1052	0.418349	0.0605152	6.91311	4.74133e-12	3.2354e-11	LTR	ERV1
BC200	271.505	-0.418243	0.0353648	-11.8265	2.84653e-32	5.06605e-31	scRNA	scRNA
MER94	125.073	-0.416566	0.0535754	-7.77533	7.52494e-15	6.56314e-14	DNA	hAT-Blackjack
Alu	797.753	-0.416273	0.0444931	-9.35589	8.28964e-21	9.83554e-20	SINE	Alu
EUTREP15	17.9749	0.412374	0.0361025	11.4223	3.23421e-30	5.13188e-29	LTR	ERV1?
Tigger20a	111.688	-0.409803	0.0586328	-6.9893	2.76257e-12	1.93895e-11	DNA	TcMar-Tigger
LTR13A	36.2182	-0.408285	0.0774428	-5.27209	1.3488e-07	5.28682e-07	LTR	ERVK
Tigger1	888.949	-0.408274	0.040989	-9.96057	2.26758e-23	2.92784e-22	DNA	TcMar-Tigger
MIR3	1299.05	-0.406739	0.0461757	-8.80851	1.26825e-18	1.35795e-17	SINE	MIR
L2d	1849.86	-0.405022	0.0498028	-8.13252	4.20469e-16	4.04203e-15	LINE	L2
EUTREP14	14.8893	-0.404627	0.0524037	-7.72133	1.15124e-14	9.97487e-14	Unknown	Unknown
MER92C	11.9642	0.404524	0.0464444	8.70985	3.04286e-18	3.20596e-17	LTR	ERV1
MER5A1	255.23	-0.404473	0.04087	-9.89656	4.30843e-23	5.50893e-22	DNA	hAT-Charlie
MER124	93.3296	-0.403367	0.0750665	-5.37346	7.72382e-08	3.12033e-07	DNA?	DNA?
LTR43B	21.5531	0.400931	0.0325656	12.3115	7.85695e-35	1.56782e-33	LTR	ERV1
CR1-12_AMi	5.13008	-0.399785	0.157575	-2.53711	0.0111772	0.0206458	LINE	CR1
HERVIP10B3-int	47.3186	0.397971	0.0720957	5.52003	3.3894e-08	1.44461e-07	LTR	ERV1
MER20	465.918	-0.397333	0.0502192	-7.91197	2.53338e-15	2.33319e-14	DNA	hAT-Charlie
L1MEd	1359.58	-0.396674	0.0440069	-9.01392	1.98825e-19	2.16407e-18	LINE	L1
LTR76	10.6064	0.395262	0.109311	3.61595	0.00029925	0.000742207	LTR	ERV1
LTR1	9.76076	0.39435	0.026627	14.8102	1.25938e-49	6.63441e-48	LTR	ERV1
LTR1C1	20.9267	0.390477	0.0370518	10.5387	5.73071e-26	8.11543e-25	LTR	ERV1
MLT1N2	199.906	-0.389058	0.0482294	-8.06682	7.21529e-16	6.8859e-15	LTR	ERVL-MaLR
LFSINE_Vert	46.6359	-0.388191	0.0556072	-6.98095	2.93199e-12	2.04309e-11	SINE	tRNA
FAM	612.36	-0.385423	0.0394791	-9.76269	1.62772e-22	2.02236e-21	SINE	Alu
FRAM	898.701	-0.383676	0.0408664	-9.38854	6.08393e-21	7.28413e-20	SINE	Alu
LTR108c_Mam	1.04542	0.383141	0.0740209	5.17612	2.26544e-07	8.42822e-07	LTR	ERVL
MLT1N2-int	2.66361	0.378772	0.0985133	3.84488	0.000120611	0.000318964	LTR	ERVL-MaLR
MamRTE2	2.75104	-0.377999	0.116302	-3.25016	0.00115341	0.00254872	LINE	RTE-BovB
LTR46	22.7467	0.377478	0.0748358	5.04408	4.557e-07	1.65333e-06	LTR	ERV1
MER5A	538.249	-0.374543	0.0402891	-9.29639	1.45291e-20	1.70847e-19	DNA	hAT-Charlie
MER117	136.236	-0.373666	0.0549992	-6.79402	1.09052e-11	7.21713e-11	DNA	hAT-Charlie
EutTc1-N2	17.0828	0.372459	0.0396524	9.39309	5.82666e-21	7.0401e-20	DNA	TcMar-Tc1
ALR_Alpha	341.855	0.371819	0.0712245	5.22038	1.78561e-07	6.79666e-07	Satellite	centr
Charlie4a	158.801	-0.371797	0.0515959	-7.20594	5.76454e-13	4.31358e-12	DNA	hAT-Charlie
LTR106_Mam	60.2266	0.371783	0.0645799	5.75694	8.56511e-09	3.9304e-08	LTR	LTR
LTR35B	23.6838	0.370983	0.0465461	7.97023	1.58382e-15	1.48992e-14	LTR	ERV1
L2a	6061.47	-0.370881	0.0448492	-8.26951	1.34505e-16	1.30253e-15	LINE	L2
LTR53	22.5588	0.368514	0.0657368	5.60589	2.07185e-08	9.00536e-08	LTR	ERVL
LTR71B	24.7973	0.367689	0.0321106	11.4507	2.33209e-30	3.79181e-29	LTR	ERV1
Tigger3d	55.4491	-0.367338	0.046637	-7.87653	3.36608e-15	3.07856e-14	DNA	TcMar-Tigger
SVA_C	166.36	-0.365145	0.0399424	-9.14177	6.14399e-20	7.03621e-19	Retroposon	SVA
L1M2a1	19.4681	0.364812	0.0493413	7.39364	1.42864e-13	1.12666e-12	LINE	L1
MER102a	145.204	-0.362861	0.0474531	-7.64674	2.06144e-14	1.7281e-13	DNA	hAT-Charlie
L2c	5735.87	-0.361685	0.0455188	-7.94585	1.92865e-15	1.80144e-14	LINE	L2
MER66D	30.7596	0.360864	0.0336815	10.714	8.74663e-27	1.26586e-25	LTR	ERV1
X6b_DNA	130.035	-0.360468	0.0544614	-6.61878	3.62178e-11	2.24994e-10	DNA	TcMar-Tigger
MamRep1879	79.1289	-0.360266	0.0634668	-5.67645	1.37522e-08	6.11878e-08	DNA	hAT-Tip100?
LTR24C	30.2841	0.359467	0.0468891	7.66632	1.76997e-14	1.49426e-13	LTR	ERV1
MER103C	405.737	-0.358975	0.0474972	-7.55782	4.09882e-14	3.35289e-13	DNA	hAT-Charlie
MER5B	632.491	-0.356702	0.0428225	-8.32977	8.0997e-17	8.08129e-16	DNA	hAT-Charlie
Charlie15a	258.414	-0.356234	0.0498418	-7.14729	8.8505e-13	6.54837e-12	DNA	hAT-Charlie
LTR2C	21.5792	-0.355513	0.143229	-2.48213	0.0130599	0.0235938	LTR	ERV1
SATR2	20.3935	0.353868	0.0423293	8.35988	6.27836e-17	6.31191e-16	Satellite	Satellite
MER76-int	17.4336	0.351585	0.0416993	8.43143	3.41467e-17	3.48614e-16	LTR	ERVL
L1ME4c	951.29	-0.350131	0.0459183	-7.6251	2.43846e-14	2.01978e-13	LINE	L1
MER51D	16.4415	0.349335	0.0478752	7.29678	2.94732e-13	2.25676e-12	LTR	ERV1
L1MC3	733.405	-0.346252	0.0417081	-8.30179	1.02559e-16	1.01556e-15	LINE	L1
Helitron1Nb_Mam	15.4364	0.345654	0.0531033	6.50908	7.56126e-11	4.46555e-10	RC	Helitron
L2d2	1968.5	-0.343569	0.0458482	-7.49362	6.69988e-14	5.41334e-13	LINE	L2
L1M5	3636.82	-0.340917	0.0406287	-8.39102	4.81925e-17	4.88227e-16	LINE	L1
L4_B_Mam	173.3	-0.340856	0.0479614	-7.10689	1.18684e-12	8.68373e-12	LINE	RTE-X
MLT1L	364.907	-0.33934	0.0433559	-7.82686	5.00223e-15	4.42143e-14	LTR	ERVL-MaLR
Tigger16a	159.115	-0.338765	0.0592937	-5.71334	1.10781e-08	5.0137e-08	DNA	TcMar-Tigger
MLT1M	122.232	-0.336323	0.0579793	-5.80073	6.60257e-09	3.07264e-08	LTR	ERVL-MaLR
MER3	394.986	-0.336132	0.0544684	-6.17113	6.78015e-10	3.51553e-09	DNA	hAT-Charlie
LTR59	30.3794	0.335366	0.0518823	6.46398	1.01987e-10	5.91706e-10	LTR	ERV1
MER58C	183.187	-0.335352	0.0472929	-7.09095	1.33191e-12	9.63809e-12	DNA	hAT-Charlie
HERV15-int	13.9212	0.334995	0.0821455	4.07807	4.54104e-05	0.000127246	LTR	ERV1
MER61F	21.9153	0.333171	0.0323668	10.2936	7.5319e-25	1.02263e-23	LTR	ERV1
MER102b	228.883	-0.332607	0.0493068	-6.74566	1.5233e-11	9.83425e-11	DNA	hAT-Charlie
MER1B	112.689	-0.330698	0.0541651	-6.10538	1.02556e-09	5.23514e-09	DNA	hAT-Charlie
MER58A	403.876	-0.330606	0.0442258	-7.47541	7.69646e-14	6.18063e-13	DNA	hAT-Charlie
HERVK14C-int	17.7857	0.329071	0.0357661	9.20063	3.55848e-20	4.14737e-19	LTR	ERVK
X2a_DNA	19.9505	-0.328424	0.115803	-2.83604	0.00456761	0.00914215	DNA	DNA
HERVK13-int	37.6004	-0.328289	0.0773068	-4.24657	2.1707e-05	6.39555e-05	LTR	ERVK
MLT1L-int	11.9492	0.328095	0.0513466	6.3898	1.66106e-10	9.38892e-10	LTR	ERVL-MaLR
MamRep605b	134.894	-0.327659	0.0496175	-6.60369	4.01059e-11	2.4682e-10	LTR?	LTR?
MLT1C	223.205	-0.327628	0.0378131	-8.6644	4.53899e-18	4.74432e-17	LTR	ERVL-MaLR
LTR19B	25.981	0.326142	0.0414941	7.85997	3.84224e-15	3.44234e-14	LTR	ERV1
LTR25	31.8901	0.326118	0.0464072	7.02733	2.10525e-12	1.49871e-11	LTR	ERV1
MamRep1151	58.6278	-0.326075	0.0476	-6.85032	7.36846e-12	4.97655e-11	LTR?	LTR?
L2-2_Mam	4.13779	-0.323246	0.142942	-2.26138	0.0237359	0.0409164	LINE	L2
L1MC4a	693.396	-0.323139	0.0515724	-6.26574	3.71062e-10	2.01107e-09	LINE	L1
L1MB7	1711.68	-0.322395	0.0443669	-7.26656	3.68752e-13	2.8072e-12	LINE	L1
L3	1216.87	-0.322385	0.0446381	-7.2222	5.11524e-13	3.87171e-12	LINE	CR1
L3b	237.196	-0.319401	0.0566617	-5.63698	1.73062e-08	7.57218e-08	LINE	CR1
L1PA7	1273.12	-0.317677	0.0414267	-7.6684	1.74153e-14	1.48602e-13	LINE	L1
FordPrefect_a	20.26	0.314972	0.0182575	17.2517	1.08747e-66	9.54796e-65	DNA	hAT-Tip100
MLT2C1	95.2926	-0.314572	0.0465818	-6.75312	1.44701e-11	9.38773e-11	LTR	ERVL
MER44B	89.7683	-0.31431	0.0528102	-5.95169	2.65395e-09	1.30908e-08	DNA	TcMar-Tigger
Tigger14a	78.7597	-0.313993	0.0560471	-5.6023	2.11526e-08	9.16382e-08	DNA	TcMar-Tigger
X26_DNA	69.4746	-0.313559	0.066123	-4.74205	2.11563e-06	7.12605e-06	DNA	TcMar-Tigger
L1MC5	1073.87	-0.312681	0.0483865	-6.46217	1.03215e-10	5.96205e-10	LINE	L1
MLT1G3-int	33.4533	0.311872	0.0307101	10.1554	3.13626e-24	4.17217e-23	LTR	ERVL-MaLR
L1MC1	812.464	-0.311773	0.0419012	-7.44066	1.00186e-13	7.99665e-13	LINE	L1
Charlie1a	342.05	-0.311431	0.0419172	-7.42968	1.0886e-13	8.63664e-13	DNA	hAT-Charlie
MER57F	45.6963	0.31064	0.0529584	5.86573	4.47159e-09	2.12602e-08	LTR	ERV1
HERV9NC-int	35.9118	0.310511	0.0617026	5.03237	4.84448e-07	1.7528e-06	LTR	ERV1
MER126	22.6778	-0.309048	0.0567444	-5.44631	5.1424e-08	2.12973e-07	DNA	DNA
LTR21B	14.7944	0.30847	0.0479843	6.42856	1.28817e-10	7.37615e-10	LTR	ERV1
MLT1J	509.274	-0.30837	0.0432432	-7.13107	9.95926e-13	7.32757e-12	LTR	ERVL-MaLR
LTR27	22.5377	0.308151	0.0898612	3.42919	0.000605385	0.0014112	LTR	ERV1
HERV1_I-int	5.12514	-0.308103	0.0744643	-4.13759	3.50979e-05	0.000100782	LTR	ERV1
MLT1A0	398.393	-0.307639	0.0465639	-6.6068	3.92712e-11	2.42818e-10	LTR	ERVL-MaLR
LTR14	18.4935	0.307484	0.0636745	4.829	1.3722e-06	4.75575e-06	LTR	ERVK
LTR7B	124.532	-0.307438	0.0881283	-3.48853	0.000485687	0.0011484	LTR	ERV1
MLT1E2-int	12.4535	0.30565	0.0568755	5.37402	7.70013e-08	3.12033e-07	LTR	ERVL-MaLR
MER102c	171.739	-0.305444	0.0488954	-6.24689	4.18704e-10	2.25075e-09	DNA	hAT-Charlie
LTR85a	107.909	-0.304062	0.0524703	-5.79493	6.83489e-09	3.15844e-08	LTR	Gypsy?
MER113A	137.668	-0.303698	0.0585619	-5.18592	2.14949e-07	8.08821e-07	DNA	hAT-Charlie
L1ME4b	1898.15	-0.303051	0.042911	-7.06231	1.63755e-12	1.1721e-11	LINE	L1
MamRep434	181.605	-0.303047	0.0528217	-5.73718	9.6265e-09	4.40212e-08	DNA	TcMar-Tigger
UCON55	44.9579	-0.303002	0.0685399	-4.42081	9.83332e-06	3.07612e-05	DNA	TcMar-Tigger
MER2	420.457	-0.30253	0.0445965	-6.78373	1.17115e-11	7.71205e-11	DNA	TcMar-Tigger
LTR22C2	1.943	0.302504	0.106149	2.84981	0.00437455	0.0088093	LTR	ERVK
LTR38B	15.6794	0.301576	0.0639664	4.7146	2.4218e-06	8.11582e-06	LTR	ERV1
L1ME4a	1518.36	-0.299748	0.0442125	-6.77971	1.20414e-11	7.88979e-11	LINE	L1
MER21C	184.517	-0.299531	0.0496126	-6.0374	1.56619e-09	7.81314e-09	LTR	ERVL
L1PA16	915.155	-0.297359	0.04368	-6.80767	9.91892e-12	6.59759e-11	LINE	L1
Tigger13a	195.375	-0.297078	0.0567594	-5.23399	1.6589e-07	6.36958e-07	DNA	TcMar-Tigger
LTR24	25.7728	-0.296942	0.0655188	-4.53216	5.83834e-06	1.89386e-05	LTR	ERV1
LTR10A	42.0146	0.294747	0.0740131	3.98236	6.82332e-05	0.000187215	LTR	ERV1
L1MB3	1109.31	-0.294075	0.0434788	-6.76365	1.34562e-11	8.7732e-11	LINE	L1
L1PA12	273.874	-0.294043	0.0450558	-6.5262	6.74613e-11	4.04727e-10	LINE	L1
L1MC4	2169.76	-0.294021	0.0484977	-6.06257	1.33964e-09	6.78581e-09	LINE	L1
MamRep488	35.0301	-0.293815	0.0431444	-6.81004	9.75726e-12	6.523e-11	DNA	hAT-Tip100
MLT1D	464.401	-0.293513	0.0429251	-6.83778	8.0427e-12	5.4042e-11	LTR	ERVL-MaLR
U5	26.7409	0.293314	0.0443097	6.61963	3.60096e-11	2.24761e-10	snRNA	snRNA
L1ME2z	458.765	-0.292883	0.0501786	-5.83681	5.32094e-09	2.50274e-08	LINE	L1
MER2B	76.8267	-0.29228	0.051286	-5.69902	1.20495e-08	5.37938e-08	DNA	TcMar-Tigger
L1MB4	711.311	-0.291514	0.0492327	-5.92115	3.19692e-09	1.57103e-08	LINE	L1
L1MEc	1356.61	-0.291397	0.0446802	-6.52185	6.94446e-11	4.13839e-10	LINE	L1
LTR8B	125.493	0.291249	0.0470113	6.19529	5.81762e-10	3.0816e-09	LTR	ERV1
L1PB4	575.732	-0.290801	0.0449738	-6.46602	1.00619e-10	5.8635e-10	LINE	L1
Tigger2a	177.059	-0.290333	0.0506301	-5.73438	9.78683e-09	4.45995e-08	DNA	TcMar-Tigger
MER57C2	25.7418	0.289554	0.0323723	8.94452	3.73586e-19	4.03289e-18	LTR	ERV1
MER6C	18.7599	0.288706	0.0188133	15.3459	3.77322e-53	2.76074e-51	DNA	TcMar-Tigger
X8_LINE	22.464	0.288232	0.0319064	9.0337	1.65963e-19	1.82145e-18	LINE	CR1
LTR75B	3.76022	-0.288089	0.0982679	-2.93167	0.0033714	0.00695946	LTR	ERVL
MER45A	95.2435	-0.287847	0.0412763	-6.97366	3.08809e-12	2.14053e-11	DNA	hAT-Tip100
SVA_A	355.462	-0.287317	0.0393718	-7.29752	2.93123e-13	2.25676e-12	Retroposon	SVA
MLT1A1	209.872	-0.287139	0.0436848	-6.57298	4.93186e-11	2.99321e-10	LTR	ERVL-MaLR
L1ME3D	267.988	-0.287139	0.0542945	-5.28855	1.23291e-07	4.84701e-07	LINE	L1
LTR38C	27.7126	0.286188	0.0427291	6.69771	2.11707e-11	1.36009e-10	LTR	ERV1
L1MB8	1123.25	-0.285708	0.0439474	-6.50114	7.97132e-11	4.68671e-10	LINE	L1
Tigger3a	140.752	-0.283905	0.0501439	-5.66181	1.49788e-08	6.64212e-08	DNA	TcMar-Tigger
L1P	9.90041	-0.283827	0.0909417	-3.12098	0.0018025	0.00385372	LINE	L1
HAL1	1545.06	-0.283771	0.0400332	-7.08841	1.35663e-12	9.76331e-12	LINE	L1
LTR80B	23.9166	0.283738	0.0342586	8.28224	1.20882e-16	1.18807e-15	LTR	ERVL
LTR27D	19.6454	0.283585	0.0405757	6.98904	2.76782e-12	1.93895e-11	LTR	ERV1
MER84	23.2246	0.283359	0.0369542	7.66786	1.74892e-14	1.48602e-13	LTR	ERV1
MER11C	144.554	0.282031	0.0859689	3.28062	0.00103579	0.00231209	LTR	ERVK
Charlie4z	270.031	-0.280294	0.0453479	-6.18097	6.37105e-10	3.3429e-09	DNA	hAT-Charlie
THE1D	287.344	-0.280268	0.0478785	-5.85374	4.80637e-09	2.26881e-08	LTR	ERVL-MaLR
MamGypLTR1d	71.5217	0.280012	0.0700253	3.99873	6.36842e-05	0.000175465	LTR	Gypsy
L1ME3B	558.988	-0.279921	0.0495708	-5.64689	1.63377e-08	7.19624e-08	LINE	L1
MLT1K-int	26.7328	0.279162	0.0494548	5.64479	1.65383e-08	7.26031e-08	LTR	ERVL-MaLR
tRNA-Gly-GGA	11.7582	0.278988	0.0694557	4.01677	5.9e-05	0.000162899	tRNA	tRNA
MER21A	120.907	-0.278365	0.049998	-5.56752	2.58386e-08	1.10485e-07	LTR	ERVL
L1ME3G	1974.73	-0.276907	0.0424918	-6.51672	7.18622e-11	4.26317e-10	LINE	L1
SVA_E	206.899	-0.276783	0.0378257	-7.31732	2.52973e-13	1.97139e-12	Retroposon	SVA
L1MD2	838.848	-0.276526	0.0448032	-6.17203	6.74198e-10	3.50956e-09	LINE	L1
MER74C	30.9028	0.276318	0.0327352	8.44102	3.1459e-17	3.23684e-16	LTR	ERVL
MER58B	239.127	-0.275571	0.0490316	-5.62029	1.90642e-08	8.31377e-08	DNA	hAT-Charlie
L1MA5A	260.422	-0.275308	0.0431415	-6.38151	1.7535e-10	9.86907e-10	LINE	L1
MER61B	23.1374	-0.274547	0.10594	-2.59153	0.00955495	0.0180027	LTR	ERV1
UCON22	1.64201	0.274426	0.10579	2.59406	0.009485	0.0178965	Unknown	Unknown
L1MD3	473.685	-0.274353	0.0436759	-6.28156	3.3519e-10	1.83172e-09	LINE	L1
LTR60B	28.397	0.274196	0.0301798	9.0854	1.03322e-19	1.16304e-18	LTR	ERV1
Charlie17a	48.8962	-0.27347	0.066632	-4.10419	4.05736e-05	0.000115163	DNA	hAT-Charlie
MER97c	17.4425	0.273004	0.0532767	5.12427	2.98695e-07	1.10191e-06	DNA	hAT-Tip100
L1P4c	8.52296	-0.272812	0.0868125	-3.14255	0.00167486	0.00361013	LINE	L1
MamRep137	107.861	-0.271986	0.0460941	-5.90068	3.62015e-09	1.7473e-08	DNA	TcMar-Tigger
HY4	19.2335	0.271432	0.0555617	4.88523	1.03306e-06	3.61846e-06	scRNA	scRNA
MER51E	3.25833	-0.270747	0.107464	-2.51942	0.0117549	0.0215016	LTR	ERV1
L1ME1	2086.42	-0.270711	0.0445122	-6.08173	1.18891e-09	6.04551e-09	LINE	L1
Tigger19b	114.196	-0.270303	0.0523625	-5.16215	2.44129e-07	9.05683e-07	DNA	TcMar-Tigger
Tigger10	142.583	-0.270064	0.0568966	-4.74658	2.06885e-06	6.98636e-06	DNA	TcMar-Tigger
MER113	220.454	-0.269904	0.0498012	-5.41962	5.97244e-08	2.45038e-07	DNA	hAT-Charlie
MER101	24.6804	0.269857	0.0388294	6.94983	3.65728e-12	2.5218e-11	LTR	ERV1
HERVK11-int	31.5536	0.269412	0.0693065	3.88726	0.000101382	0.000270832	LTR	ERVK
L1PA5	812.423	-0.268008	0.0422016	-6.35066	2.14394e-10	1.19138e-09	LINE	L1
L1MA4	684.351	-0.267379	0.0424699	-6.29574	3.05941e-10	1.67885e-09	LINE	L1
L1PB1	1135.89	-0.267307	0.0413116	-6.47051	9.76742e-11	5.7172e-10	LINE	L1
HERVK9-int	28.6887	-0.266752	0.0814196	-3.27626	0.00105192	0.00234018	LTR	ERVK
Charlie16a	128.784	-0.266548	0.0457413	-5.82729	5.63338e-09	2.64027e-08	DNA	hAT-Charlie
LTR27B	8.25968	0.266495	0.0526995	5.05689	4.2616e-07	1.55042e-06	LTR	ERV1
Tigger4a	148.252	-0.266305	0.0485229	-5.48825	4.05946e-08	1.72461e-07	DNA	TcMar-Tigger
L1P4e	22.1651	0.265688	0.042537	6.24604	4.20976e-10	2.25376e-09	LINE	L1
L1ME3	476.228	-0.265157	0.0538738	-4.92181	8.5746e-07	3.04387e-06	LINE	L1
UCON48	49.5057	-0.264957	0.053578	-4.94525	7.6046e-07	2.70683e-06	Unknown	Unknown
MER96B	69.0888	-0.264855	0.0499069	-5.30698	1.11456e-07	4.40805e-07	DNA	hAT-Tip100
MLT1C2	396.183	-0.264299	0.0402005	-6.57453	4.88067e-11	2.97585e-10	LTR	ERVL-MaLR
Helitron1Na_Mam	20.1797	0.264051	0.0486472	5.42787	5.70315e-08	2.35456e-07	RC	Helitron
L2	3244.76	-0.263876	0.0494448	-5.33678	9.4611e-08	3.78731e-07	LINE	L2
X12_DNA	161.204	-0.263204	0.0494503	-5.3226	1.02296e-07	4.08252e-07	DNA	TcMar-Tigger
Charlie22a	77.4442	-0.263188	0.0552356	-4.76482	1.89018e-06	6.3994e-06	DNA	hAT-Charlie
L1PBa	379.649	-0.262894	0.0501669	-5.2404	1.6023e-07	6.17025e-07	LINE	L1
MARNA	234.239	-0.262436	0.0479964	-5.46782	4.55597e-08	1.91402e-07	DNA	TcMar-Mariner
MER50C	18.0722	0.262211	0.0445983	5.87939	4.11775e-09	1.96488e-08	LTR	ERV1
L4_A_Mam	297.377	-0.260762	0.0456968	-5.70636	1.15419e-08	5.18794e-08	LINE	RTE-X
MLT1B	310.423	-0.260536	0.04185	-6.22548	4.80095e-10	2.55986e-09	LTR	ERVL-MaLR
L1PA17	460.239	-0.260476	0.0398576	-6.53515	6.35444e-11	3.8389e-10	LINE	L1
MER30	276.11	-0.260343	0.0408519	-6.37285	1.85552e-10	1.03547e-09	DNA	hAT-Charlie
SSU-rRNA_Hsa	7715.32	-0.260052	0.0854565	-3.0431	0.00234157	0.00488724	rRNA	rRNA
L1ME2	882.729	-0.259599	0.0465142	-5.58107	2.39038e-08	1.02545e-07	LINE	L1
LTR68	21.5428	0.259377	0.0418717	6.19455	5.84505e-10	3.0816e-09	LTR	ERV1
Tigger2	320.575	-0.258937	0.0498249	-5.19693	2.02604e-07	7.66751e-07	DNA	TcMar-Tigger
HERV9N-int	30.1457	0.258932	0.041362	6.26013	3.84655e-10	2.07619e-09	LTR	ERV1
LTR16A2	67.1422	-0.258931	0.0463422	-5.58736	2.30544e-08	9.92243e-08	LTR	ERVL
AmnSINE1	50.0492	-0.258147	0.0638474	-4.04319	5.27283e-05	0.000146196	SINE	5S-Deu-L2
MER104	109.257	-0.257661	0.0508203	-5.07004	3.97727e-07	1.46315e-06	DNA	TcMar-Tc2
MSTB2-int	13.2253	0.257623	0.0472623	5.45091	5.01134e-08	2.08859e-07	LTR	ERVL-MaLR
MER70-int	19.2343	0.257578	0.036697	7.01905	2.23385e-12	1.58171e-11	LTR	ERVL
MER66A	25.7685	0.256997	0.0469073	5.47882	4.28167e-08	1.80736e-07	LTR	ERV1
LTR19A	150.033	0.256562	0.103721	2.47359	0.0133763	0.0240336	LTR	ERV1
MLT1K	510.822	-0.256195	0.0385736	-6.64171	3.10067e-11	1.95387e-10	LTR	ERVL-MaLR
CR1_Mam	164.603	-0.255446	0.0568219	-4.49555	6.93903e-06	2.22353e-05	LINE	CR1
ERVL-E-int	440.217	-0.255425	0.0490617	-5.2062	1.9275e-07	7.3156e-07	LTR	ERVL
LTR54B	82.2013	-0.254362	0.0332673	-7.646	2.0732e-14	1.7281e-13	LTR	ERV1
L1M4	1227.26	-0.254292	0.0440201	-5.77672	7.61715e-09	3.50762e-08	LINE	L1
LTR4	28.5181	0.253266	0.0742042	3.41309	0.0006423	0.0014919	LTR	ERV1
HERV30-int	22.2138	0.253261	0.0410985	6.1623	7.1695e-10	3.70284e-09	LTR	ERV1
LTR66	25.3711	0.252385	0.0428038	5.89632	3.71699e-09	1.7866e-08	LTR	ERVL
L1PA11	540.801	-0.252078	0.040809	-6.17702	6.53221e-10	3.41386e-09	LINE	L1
L1M2	751.701	-0.251984	0.0441126	-5.7123	1.11461e-08	5.02721e-08	LINE	L1
LTR91	70.2085	-0.251554	0.0526338	-4.77934	1.75875e-06	5.98519e-06	LTR	LTR
L1MD	386.902	-0.248634	0.0423972	-5.86439	4.50786e-09	2.13556e-08	LINE	L1
MLT1A-int	60.0163	0.247951	0.0452315	5.48184	4.20931e-08	1.78253e-07	LTR	ERVL-MaLR
MER112	265.025	-0.247944	0.0478498	-5.18172	2.19852e-07	8.23715e-07	DNA	hAT-Charlie
MER20B	210.969	-0.247943	0.0533772	-4.64511	3.39902e-06	1.11634e-05	DNA	hAT-Charlie
MSTB1-int	33.9596	0.247916	0.0607809	4.07885	4.52599e-05	0.000127095	LTR	ERVL-MaLR
MLT1G1	114.627	-0.24739	0.0455839	-5.42714	5.72657e-08	2.35684e-07	LTR	ERVL-MaLR
LTR72	26.8039	0.247139	0.0557245	4.435	9.20706e-06	2.89396e-05	LTR	ERV1
MER63D	33.3332	-0.246844	0.0476466	-5.18072	2.21026e-07	8.2462e-07	DNA	hAT-Blackjack
MER92A	36.287	0.246843	0.0368879	6.69172	2.20561e-11	1.41009e-10	LTR	ERV1
L1P3b	10.2281	-0.246585	0.0684196	-3.60401	0.000313344	0.000772798	LINE	L1
MER70A	30.7027	0.246491	0.0664177	3.71122	0.000206261	0.000523401	LTR	ERVL
HERVK22-int	59.2484	-0.245968	0.0652409	-3.77015	0.000163147	0.00042048	LTR	ERVK
L1MB5	614.685	-0.245113	0.0450038	-5.44649	5.13739e-08	2.12973e-07	LINE	L1
MER54B	18.0186	0.244809	0.0575162	4.25635	2.07795e-05	6.17757e-05	LTR	ERVL
ERVL47-int	25.5766	0.243951	0.0323798	7.53405	4.91909e-14	3.99904e-13	LTR	ERVL
LTR1A1	24.2844	0.243396	0.0367156	6.62923	3.37446e-11	2.11627e-10	LTR	ERV1
Tigger15a	386.634	-0.242543	0.048964	-4.95349	7.28945e-07	2.61586e-06	DNA	TcMar-Tigger
MER68	93.0124	-0.242412	0.0542565	-4.46789	7.89934e-06	2.51899e-05	LTR	ERVL
LTR80A	26.1945	0.240795	0.0157237	15.3141	6.15329e-53	4.2652e-51	LTR	ERVL
MER57E2	20.3094	0.240352	0.0338907	7.09196	1.32224e-12	9.62098e-12	LTR	ERV1
Cheshire	145.147	-0.240019	0.0781611	-3.07082	0.00213475	0.00449834	DNA	hAT-Charlie
UCON47	19.5324	0.239052	0.0561075	4.2606	2.03875e-05	6.07475e-05	Unknown	Unknown
Eutr2	21.3279	0.238959	0.0391093	6.11002	9.96169e-10	5.10488e-09	DNA	DNA
L1MEb	157.944	-0.238922	0.0521591	-4.58064	4.63558e-06	1.51115e-05	LINE	L1
MER8	80.7095	-0.237363	0.0549082	-4.32291	1.53986e-05	4.66205e-05	DNA	TcMar-Tigger
LTR78B	150.745	-0.237117	0.0460375	-5.15052	2.59772e-07	9.61009e-07	LTR	ERV1
HERVP71A-int	32.9591	0.236356	0.0444579	5.3164	1.05838e-07	4.21113e-07	LTR	ERV1
L1MB2	614.129	-0.235516	0.0454536	-5.18146	2.20158e-07	8.23715e-07	LINE	L1
L1ME3A	923.916	-0.235081	0.0436531	-5.38521	7.236e-08	2.9413e-07	LINE	L1
MER131	140.533	-0.234609	0.0830106	-2.82625	0.00470961	0.00938359	DNA?	DNA?
L1P4b	20.2682	0.233545	0.0299752	7.79125	6.63501e-15	5.82554e-14	LINE	L1
MER97d	29.5193	0.233444	0.043965	5.30977	1.09762e-07	4.35411e-07	DNA	hAT-Tip100
MLT1C2-int	34.6701	0.233042	0.0466004	5.00086	5.70753e-07	2.0594e-06	LTR	ERVL-MaLR
LTR16A1	54.0973	-0.2326	0.0499271	-4.6588	3.18059e-06	1.04983e-05	LTR	ERVL
L1PA10	946.186	-0.232324	0.0392772	-5.91499	3.31904e-09	1.62497e-08	LINE	L1
MER44A	112.358	-0.232308	0.058635	-3.96193	7.43463e-05	0.000202302	DNA	TcMar-Tigger
L1PA6	726.009	-0.231824	0.0409561	-5.66031	1.51101e-08	6.67784e-08	LINE	L1
PABL_B	23.1389	0.231487	0.0424368	5.45487	4.90074e-08	2.04898e-07	LTR	ERV1
MER72B	26.2481	0.231391	0.0383035	6.04098	1.53178e-09	7.67056e-09	LTR	ERV1
Tigger19a	179.835	-0.230443	0.0541801	-4.25328	2.10661e-05	6.24865e-05	DNA	TcMar-Tigger
Zaphod	73.9412	-0.230157	0.040375	-5.70049	1.19465e-08	5.35154e-08	DNA	hAT-Tip100
X6a_DNA	68.2567	-0.228965	0.052908	-4.3276	1.50741e-05	4.57434e-05	DNA	TcMar-Tigger
LTR45	23.7726	0.228812	0.0330084	6.93193	4.15149e-12	2.84766e-11	LTR	ERV1
LTR19C	31.9297	0.228146	0.0317775	7.17948	6.99746e-13	5.20658e-12	LTR	ERV1
Charlie25	60.7399	-0.227807	0.0484856	-4.69844	2.62159e-06	8.76303e-06	DNA	hAT-Charlie
HERVK3-int	42.7085	0.227806	0.0561453	4.05744	4.96136e-05	0.000138142	LTR	ERVK
L1MEh	390.24	-0.227555	0.0385648	-5.90059	3.62196e-09	1.7473e-08	LINE	L1
MLT1A	309.364	-0.227494	0.0426106	-5.3389	9.35125e-08	3.75475e-07	LTR	ERVL-MaLR
LTR86B2	21.9441	0.22741	0.0340816	6.67252	2.51441e-11	1.59975e-10	LTR	ERVL
MLT1G-int	23.2305	0.227052	0.0379632	5.98085	2.21975e-09	1.10317e-08	LTR	ERVL-MaLR
LTR1E	18.1887	0.225985	0.0382727	5.90459	3.53533e-09	1.71809e-08	LTR	ERV1
MER34C	25.8789	0.225928	0.0373913	6.04228	1.51951e-09	7.63815e-09	LTR	ERV1
LTR40A1	41.8997	0.225855	0.0366991	6.15424	7.54406e-10	3.88107e-09	LTR	ERVL
L1PA8	734.34	-0.225374	0.0372569	-6.04917	1.45592e-09	7.34656e-09	LINE	L1
MER57B2	44.8097	0.225276	0.0450979	4.99526	5.87554e-07	2.11423e-06	LTR	ERV1
LTR103b_Mam	63.9255	0.225253	0.0691967	3.25525	0.00113291	0.00251186	LTR	ERV1?
L1M6B	115.365	-0.224971	0.0599948	-3.74983	0.000176951	0.000453395	LINE	L1
L1PA13	680.92	-0.224729	0.0432915	-5.19108	2.09083e-07	7.89003e-07	LINE	L1
MER45R	26.2078	0.223872	0.0306703	7.2993	2.89263e-13	2.24093e-12	DNA	hAT-Tip100
MamGypsy2-LTR	22.7292	0.223323	0.0377869	5.91006	3.41977e-09	1.66809e-08	LTR	Gypsy
Mam_R4	73.6016	-0.222479	0.066756	-3.33271	0.000860039	0.00193951	LINE	Dong-R4
Charlie19a	156.387	-0.22215	0.0594621	-3.73599	0.000186981	0.000477238	DNA	hAT-Charlie
LTR5_Hs	100.776	-0.222122	0.0502375	-4.42145	9.80423e-06	3.07433e-05	LTR	ERVK
MLT1I-int	60.6221	-0.222033	0.042326	-5.24577	1.55627e-07	6.02825e-07	LTR	ERVL-MaLR
tRNA-Gln-CAA	20.4587	0.221881	0.0300395	7.38631	1.50957e-13	1.18339e-12	tRNA	tRNA
LTR101_Mam	68.9063	-0.221636	0.0496291	-4.46586	7.97488e-06	2.53694e-05	LTR	ERVL
MER57E3	38.7168	0.221556	0.0353364	6.26992	3.61227e-10	1.96585e-09	LTR	ERV1
Tigger16b	111.132	-0.221439	0.0554735	-3.99179	6.5577e-05	0.000180303	DNA	TcMar-Tigger
X6B_LINE	14.6879	0.220972	0.0700022	3.15664	0.00159598	0.00345707	LINE	CR1
Charlie26a	42.9378	0.220472	0.0539323	4.08793	4.35239e-05	0.000123006	DNA	hAT-Charlie
X5a_DNA	39.8999	-0.220378	0.0704443	-3.1284	0.0017576	0.00376384	DNA	TcMar
L1MA6	373.008	-0.220349	0.0455323	-4.83939	1.30236e-06	4.53757e-06	LINE	L1
MER58D	31.8702	0.220157	0.049962	4.40649	1.05059e-05	3.25561e-05	DNA	hAT-Charlie
LTR15	30.54	0.219833	0.0576647	3.81225	0.000137706	0.000358416	LTR	ERV1
MER33	318.024	-0.219776	0.0418074	-5.25686	1.46534e-07	5.69279e-07	DNA	hAT-Charlie
LTR16B2	59.2182	-0.219614	0.0587596	-3.73749	0.000185863	0.000475304	LTR	ERVL
Charlie7a	158.675	-0.219501	0.0660026	-3.32565	0.00088214	0.00197581	DNA	hAT-Charlie
LTR43	34.2831	0.21848	0.0446126	4.89727	9.71755e-07	3.42193e-06	LTR	ERV1
MLT1H1	120.039	-0.217622	0.0440034	-4.94556	7.59257e-07	2.70683e-06	LTR	ERVL-MaLR
LTR35A	9.21585	0.217541	0.0704541	3.08769	0.00201717	0.00427796	LTR	ERV1
MLT1E1	47.9371	-0.215716	0.0478776	-4.50558	6.61932e-06	2.12625e-05	LTR	ERVL-MaLR
L1MC5a	1386.43	-0.215584	0.0411254	-5.24211	1.58747e-07	6.13107e-07	LINE	L1
Charlie18a	176.313	-0.214818	0.0444938	-4.82804	1.37883e-06	4.7662e-06	DNA	hAT-Charlie
L1PA4	703.601	-0.214789	0.0407868	-5.26614	1.39318e-07	5.42847e-07	LINE	L1
Tigger4	149.394	-0.214687	0.0598528	-3.58691	0.000334617	0.000819129	DNA	TcMar-Tigger
THE1B	369.39	-0.214422	0.038365	-5.58901	2.28361e-08	9.86072e-08	LTR	ERVL-MaLR
MER65-int	98.306	-0.213675	0.0446498	-4.78557	1.70502e-06	5.81738e-06	LTR	ERV1
MER57C1	19.0548	0.213412	0.0334561	6.37888	1.78389e-10	9.99739e-10	LTR	ERV1
MER57A1	57.0107	0.213151	0.0447007	4.7684	1.85696e-06	6.30314e-06	LTR	ERV1
PABL_B-int	51.9253	-0.213035	0.0487203	-4.37261	1.22773e-05	3.7709e-05	LTR	ERV1
L1PA8A	407.667	-0.212888	0.0394611	-5.39489	6.85664e-08	2.79573e-07	LINE	L1
L1ME3Cz	886.038	-0.212378	0.0459015	-4.62683	3.71314e-06	1.21345e-05	LINE	L1
MER4A	75.8007	-0.21228	0.0497703	-4.2652	1.99721e-05	5.96445e-05	LTR	ERV1
MER1A	93.2401	-0.212005	0.0499561	-4.24383	2.19737e-05	6.45967e-05	DNA	hAT-Charlie
MLT-int	45.7145	0.211851	0.0594049	3.56622	0.000362165	0.000878401	LTR	ERVL-MaLR
7SLRNA	562.047	-0.211418	0.0483629	-4.3715	1.23397e-05	3.77941e-05	srpRNA	srpRNA
L1MA5	357.067	-0.21032	0.0466207	-4.5113	6.44307e-06	2.07979e-05	LINE	L1
SVA_B	109.525	-0.210162	0.0399076	-5.26623	1.39255e-07	5.42847e-07	Retroposon	SVA
Charlie1	210.468	-0.209787	0.0488713	-4.29265	1.76552e-05	5.3208e-05	DNA	hAT-Charlie
LTR72B	15.8861	0.209695	0.0383528	5.46753	4.56342e-08	1.91402e-07	LTR	ERV1
MLT2E	20.4959	0.209302	0.0469409	4.45885	8.24006e-06	2.60869e-05	LTR	ERVL
Charlie2a	152.853	-0.209133	0.0544313	-3.84215	0.000121961	0.000321736	DNA	hAT-Charlie
MER34D	22.9929	0.208866	0.0504824	4.13741	3.51245e-05	0.000100782	LTR	ERV1
PRIMA4_LTR	37.3345	0.208523	0.048659	4.2854	1.82408e-05	5.48474e-05	LTR	ERV1
L1ME3F	413.036	-0.208064	0.0478473	-4.34851	1.37068e-05	4.17868e-05	LINE	L1
LTR16D	46.8188	0.207706	0.0526406	3.94575	7.95518e-05	0.000215576	LTR	ERVL
LOR1-int	126.064	0.207656	0.0439011	4.7301	2.2441e-06	7.5395e-06	LTR	ERV1
LTR27C	26.5701	0.207534	0.0362891	5.7189	1.07215e-08	4.86903e-08	LTR	ERV1
MamSINE1	222.083	-0.207405	0.0611671	-3.3908	0.000696899	0.00160457	SINE	tRNA-RTE
MER91A	68.7522	-0.207293	0.0522893	-3.96434	7.36006e-05	0.000200687	DNA	hAT-Tip100
L1P4	316.562	-0.207078	0.0396434	-5.22352	1.75555e-07	6.70163e-07	LINE	L1
L1ME3C	144.398	-0.206462	0.0427285	-4.83196	1.35198e-06	4.69804e-06	LINE	L1
MER57B1	39.1713	0.205436	0.0502929	4.0848	4.41153e-05	0.000124411	LTR	ERV1
LTR39-int	11.7698	0.205014	0.0562279	3.64612	0.000266228	0.000664058	LTR	ERV1
MER105	25.3917	-0.204609	0.0898922	-2.27616	0.0228366	0.0394695	DNA	hAT-Charlie
LTR35	22.1418	-0.204489	0.0725993	-2.81668	0.00485224	0.0096386	LTR	ERV1
L1P2	295.848	-0.204273	0.0417422	-4.89368	9.8969e-07	3.47579e-06	LINE	L1
MamGypLTR4	47.2694	0.20414	0.0468105	4.361	1.29472e-05	3.95625e-05	LTR	Gypsy
MLT2B4	116.348	-0.204035	0.0451007	-4.52398	6.06885e-06	1.9638e-05	LTR	ERVL
MER110	36.0603	0.203928	0.0310055	6.57717	4.79491e-11	2.93716e-10	LTR	ERV1
MER6B	17.8807	-0.203552	0.0767736	-2.65133	0.0080175	0.0152367	DNA	TcMar-Tigger
MER75	31.7575	0.203287	0.0423762	4.79719	1.60909e-06	5.50433e-06	DNA	PiggyBac
L4_C_Mam	348.393	-0.20312	0.0493834	-4.11313	3.90333e-05	0.00011103	LINE	RTE-X
LTR26B	24.2256	0.201935	0.0318759	6.33506	2.37251e-10	1.30736e-09	LTR	ERV1
UCON80	7.93637	-0.201641	0.0888077	-2.27054	0.0231749	0.0400018	DNA	hAT?
L1MA9	904.838	-0.201544	0.0418311	-4.81805	1.44965e-06	4.99789e-06	LINE	L1
MamRep605	224.192	-0.199334	0.0604953	-3.29503	0.000984121	0.00220049	LTR?	LTR?
Tigger3c	63.0819	-0.198725	0.0446506	-4.45067	8.56013e-06	2.70352e-05	DNA	TcMar-Tigger
LTR5A	67.115	-0.198684	0.0565416	-3.51395	0.000441492	0.00105525	LTR	ERVK
LTR8	220.409	-0.198167	0.0467144	-4.2421	2.21436e-05	6.49514e-05	LTR	ERV1
LTR16E1	61.9044	-0.198051	0.0439343	-4.5079	6.5472e-06	2.10823e-05	LTR	ERVL
L1MDa	557.807	-0.197883	0.0434186	-4.55757	5.17483e-06	1.68278e-05	LINE	L1
MER4-int	232.382	-0.197775	0.0444462	-4.44976	8.59666e-06	2.70856e-05	LTR	ERV1
MLT1H2	90.5854	-0.197775	0.0455596	-4.34101	1.41826e-05	4.31375e-05	LTR	ERVL-MaLR
L1ME3E	380.354	-0.197346	0.0496803	-3.97231	7.11779e-05	0.000194484	LINE	L1
MADE1	82.764	-0.196292	0.0333542	-5.88509	3.97841e-09	1.9053e-08	DNA	TcMar-Mariner
5S	30.6232	0.196133	0.0525462	3.73257	0.000189534	0.000482818	rRNA	rRNA
L1M	29.213	0.195749	0.0374491	5.22706	1.72228e-07	6.59371e-07	LINE	L1
L1PA3	621.643	-0.195662	0.0398173	-4.91401	8.9233e-07	3.15067e-06	LINE	L1
MamTip2	81.8617	-0.195364	0.0504129	-3.87527	0.000106506	0.0002839	DNA	hAT-Tip100
MERX	19.1929	0.195253	0.0673099	2.90081	0.00372194	0.00756451	DNA	TcMar-Tigger
LTR44	31.2377	0.194836	0.0363556	5.35917	8.3605e-08	3.36721e-07	LTR	ERV1
L1MEg	901.608	-0.194706	0.0441853	-4.40658	1.05016e-05	3.25561e-05	LINE	L1
L1MA7	523.013	-0.194296	0.0444003	-4.376	1.20877e-05	3.72821e-05	LINE	L1
X30_DNA	50.7127	-0.194149	0.0577645	-3.36104	0.000776502	0.00177544	DNA	DNA
MER47B	39.943	-0.193273	0.0500856	-3.85885	0.000113921	0.000302488	DNA	TcMar-Tigger
L1MA3	849.007	-0.193213	0.0457659	-4.22177	2.42386e-05	7.09383e-05	LINE	L1
LTR86B1	27.9556	0.193172	0.0592239	3.26172	0.00110739	0.00245942	LTR	ERVL
LTR32	52.9932	-0.192992	0.0518287	-3.72365	0.000196359	0.000499238	LTR	ERVL
THE1C	170.167	-0.191469	0.0465315	-4.11482	3.87481e-05	0.000110457	LTR	ERVL-MaLR
LTR1A2	35.3546	0.191301	0.0455659	4.19834	2.68884e-05	7.81722e-05	LTR	ERV1
MER21B	140.698	-0.191171	0.0521001	-3.6693	0.000243218	0.000611293	LTR	ERVL
Tigger6b	33.5231	0.19082	0.0436411	4.3725	1.22834e-05	3.7709e-05	DNA	TcMar-Tigger
Charlie29a	95.7997	-0.190713	0.0557766	-3.41922	0.000628005	0.00146128	DNA	hAT-Charlie
LTR49-int	161.927	-0.190686	0.0410406	-4.64628	3.37981e-06	1.1128e-05	LTR	ERV1
L1MA2	714.892	-0.190225	0.040784	-4.66419	3.09828e-06	1.02524e-05	LINE	L1
LTR1D	36.5377	0.189721	0.0487234	3.89383	9.86754e-05	0.000264137	LTR	ERV1
L1MEf	853.17	-0.18962	0.0450369	-4.21032	2.55004e-05	7.43011e-05	LINE	L1
MSTB	244.137	-0.189002	0.0442115	-4.27495	1.91179e-05	5.72234e-05	LTR	ERVL-MaLR
MLT1J1	104.627	-0.188989	0.0515321	-3.66739	0.000245034	0.000614686	LTR	ERVL-MaLR
EuthAT-2	46.4995	-0.188903	0.0534132	-3.53663	0.000405262	0.000979321	DNA	hAT-Ac
MSTB2	68.3129	-0.188477	0.0466571	-4.03963	5.35357e-05	0.000148123	LTR	ERVL-MaLR
HSMAR2	153.177	-0.18801	0.045606	-4.12248	3.74816e-05	0.000107079	DNA	TcMar-Mariner
L1MC2	438.271	-0.187953	0.0425579	-4.41642	1.00351e-05	3.13181e-05	LINE	L1
MLT1E2	137.716	-0.187895	0.0371361	-5.05962	4.20091e-07	1.54111e-06	LTR	ERVL-MaLR
Charlie8	130.601	-0.187624	0.0474777	-3.95183	7.75567e-05	0.000210603	DNA	hAT-Charlie
LTR77	16.3693	0.187332	0.0389096	4.81454	1.47539e-06	5.06013e-06	LTR	ERV1
MER61C	25.7303	0.186802	0.0369393	5.057	4.25914e-07	1.55042e-06	LTR	ERV1
L1M7	286.122	-0.186681	0.0490317	-3.80735	0.000140467	0.000364881	LINE	L1
L1MCa	575.972	-0.185879	0.0467062	-3.97975	6.89881e-05	0.000188893	LINE	L1
UCON8	18.8403	0.185742	0.0485777	3.8236	0.000131515	0.00034366	DNA	DNA
Tigger4b	171.644	-0.185535	0.0608331	-3.0499	0.00228921	0.00478722	DNA	TcMar-Tigger
Charlie7	177.046	-0.185125	0.0511682	-3.61798	0.000296917	0.00073781	DNA	hAT-Charlie
A-rich	3211.69	-0.184286	0.036427	-5.05905	4.21357e-07	1.54147e-06	Low_complexity	Low_complexity
FordPrefect	48.9485	0.184008	0.0308494	5.96472	2.45057e-09	1.21331e-08	DNA	hAT-Tip100
MSTA	496.678	-0.182788	0.0409567	-4.46296	8.08346e-06	2.56528e-05	LTR	ERVL-MaLR
LTR70	42.6583	0.182628	0.0519824	3.51327	0.000442632	0.00105606	LTR	ERV1
MLT1I	207.314	-0.182479	0.0393059	-4.64254	3.44147e-06	1.12747e-05	LTR	ERVL-MaLR
MER48	21.9192	0.182276	0.0534297	3.41151	0.000646053	0.00149798	LTR	ERV1
UCON34	55.2448	-0.181324	0.0473745	-3.82746	0.000129473	0.000338999	DNA	hAT-Charlie
L1P1	360.783	-0.18086	0.0412551	-4.38394	1.16552e-05	3.60325e-05	LINE	L1
L1M4c	786.954	-0.179488	0.0431722	-4.15749	3.21766e-05	9.33406e-05	LINE	L1
HAL1b	341.479	-0.178959	0.052187	-3.42918	0.000605414	0.0014112	LINE	L1
L1PB2	411.991	-0.178803	0.0431547	-4.1433	3.42338e-05	9.88725e-05	LINE	L1
7SK	41.9642	-0.178645	0.0628524	-2.84229	0.00447901	0.00899217	RNA	RNA
X9b_DNA	56.6901	-0.178079	0.0513737	-3.46634	0.000527599	0.0012408	DNA	TcMar-Tigger
L1MB1	339.35	-0.17792	0.0474229	-3.75178	0.000175586	0.000450773	LINE	L1
L1PREC2	849.707	-0.177516	0.0402351	-4.41196	1.02438e-05	3.18938e-05	LINE	L1
L1P3	357.78	-0.176838	0.0364552	-4.85082	1.22955e-06	4.29526e-06	LINE	L1
Eutr5	29.8564	0.176173	0.0356163	4.94642	7.55911e-07	2.70526e-06	LTR?	LTR?
LTR41B	41.2838	-0.175943	0.0708257	-2.48416	0.0129856	0.0234918	LTR	ERVL
HERVFH21-int	117.839	-0.175487	0.0716527	-2.44914	0.0143199	0.0255892	LTR	ERV1
HUERS-P2-int	36.4973	0.174019	0.0420337	4.13998	3.47333e-05	0.000100096	LTR	ERV1
L1M3	489.588	-0.173294	0.0426157	-4.06644	4.77369e-05	0.000133198	LINE	L1
UCON58	24.8512	0.173153	0.0457387	3.78569	0.00015328	0.000397382	DNA?	DNA?
Tigger17a	130.606	-0.17291	0.0456841	-3.7849	0.000153768	0.000397863	DNA	TcMar-Tigger
SATR1	16.441	0.172723	0.0488754	3.53396	0.000409388	0.000987479	Satellite	Satellite
MER57E1	29.9532	0.172406	0.0618542	2.7873	0.00531495	0.010526	LTR	ERV1
HSMAR1	89.8117	-0.172153	0.0549882	-3.13072	0.00174376	0.00374029	DNA	TcMar-Mariner
LTR91A	94.1395	-0.171816	0.0366047	-4.69382	2.68155e-06	8.94076e-06	LTR	LTR
X4b_DNA	113.3	-0.171134	0.0674017	-2.53902	0.0111164	0.0206176	DNA	TcMar
MamRep38	72.9536	-0.170708	0.0678487	-2.51601	0.0118693	0.0216808	DNA	hAT
MARE6	24.3803	0.170546	0.0531401	3.20937	0.00133028	0.00292484	LINE	L1-Tx1
MLT1O	232.413	-0.170448	0.0418096	-4.07676	4.56675e-05	0.000127694	LTR	ERVL-MaLR
MER53	109.421	-0.170361	0.0353664	-4.81702	1.45716e-06	5.01065e-06	DNA	hAT
LTR33	264.318	-0.170079	0.0582241	-2.92111	0.00348785	0.00716614	LTR	ERVL
hAT-N1a_Mam	56.0141	-0.17004	0.0616702	-2.75725	0.00582889	0.0114066	DNA	hAT-Tip100
MLT2B3	113.273	-0.169897	0.0507876	-3.34525	0.000822081	0.00186348	LTR	ERVL
LOR1a	56.3665	-0.169891	0.0630298	-2.6954	0.00703032	0.0135009	LTR	ERV1
Charlie15b	163.161	-0.16954	0.0537962	-3.15153	0.00162418	0.00351239	DNA	hAT-Charlie
Tigger12A	50.8133	-0.168486	0.0594871	-2.83232	0.00462121	0.00922141	DNA	TcMar-Tigger
HERVH-int	320.101	-0.167592	0.0657068	-2.55061	0.0107535	0.0200884	LTR	ERV1
EUTREP7	23.5083	0.167475	0.0413804	4.0472	5.18341e-05	0.00014402	LTR	ERV1
LTR23-int	30.6232	0.167356	0.0445498	3.75661	0.000172234	0.000443032	LTR	ERV1
MER44C	209.449	-0.166739	0.0742908	-2.24441	0.0248058	0.0425935	DNA	TcMar-Tigger
MLT1E3	62.4705	-0.166246	0.0472405	-3.51915	0.000432936	0.00103857	LTR	ERVL-MaLR
MLT1H	205.751	-0.166003	0.0390897	-4.24673	2.16914e-05	6.39555e-05	LTR	ERVL-MaLR
L1MA4A	622.753	-0.165881	0.0447585	-3.70615	0.000210438	0.000531951	LINE	L1
MER46C	136.303	-0.16509	0.0518748	-3.18246	0.0014603	0.00319471	DNA	TcMar-Tigger
MER52C	39.9412	0.164733	0.0584659	2.81759	0.00483849	0.00962582	LTR	ERV1
LTR84a	40.7845	0.164361	0.0427082	3.84845	0.000118865	0.000314982	LTR	ERVL
Charlie2b	204.336	-0.164192	0.051675	-3.17739	0.00148606	0.00323495	DNA	hAT-Charlie
MER61D	32.8626	0.164048	0.0282908	5.79864	6.68547e-09	3.10027e-08	LTR	ERV1
LTR28B	25.2861	0.163569	0.0453158	3.60953	0.000306756	0.000759395	LTR	ERV1
Tigger18a	83.6257	-0.163243	0.0563642	-2.89622	0.0037769	0.00766438	DNA	TcMar-Tigger
Harlequin-int	193.383	-0.163203	0.0576113	-2.83282	0.00461388	0.00922075	LTR	ERV1
LTR10D	52.2551	-0.162867	0.0698363	-2.33212	0.0196944	0.0343543	LTR	ERV1
MER61E	24.4524	0.162691	0.0396848	4.09959	4.13885e-05	0.000117223	LTR	ERV1
MLT1J-int	58.7424	-0.162192	0.0443302	-3.65873	0.000253471	0.00063464	LTR	ERVL-MaLR
MER4D0	40.9698	0.16178	0.046493	3.47967	0.000502027	0.00118489	LTR	ERV1
LTR40c	35.9014	0.161259	0.0484752	3.32662	0.000879051	0.00197562	LTR	ERVL
HERV35I-int	83.1715	0.160913	0.0460742	3.49247	0.000478569	0.00113563	LTR	ERV1
HERVK-int	45.7465	-0.160893	0.0618275	-2.60228	0.00926051	0.0175231	LTR	ERVK
MER52D	29.6007	0.159541	0.0386275	4.13024	3.62383e-05	0.000103752	LTR	ERV1
LTR42	37.8229	0.159517	0.0572548	2.7861	0.00533469	0.0105492	LTR	ERVL
HERV3-int	46.8006	0.159448	0.0421991	3.77848	0.000157786	0.00040746	LTR	ERV1
HSAT4	21.0517	0.159144	0.0374576	4.24863	2.15085e-05	6.36554e-05	Satellite	centr
MLT2D	128.154	-0.159066	0.0441626	-3.60182	0.000315992	0.000777872	LTR	ERVL
MamTip3B	39.2422	0.158982	0.0430211	3.69544	0.000219509	0.000553818	DNA	hAT-Tip100
Kanga1b	36.5039	0.158807	0.0448265	3.5427	0.000396049	0.000958816	DNA	TcMar-Tc2
MLT1-int	17.6905	-0.158157	0.0680158	-2.3253	0.0200561	0.034939	LTR	ERVL-MaLR
MLT1D-int	40.0528	-0.157656	0.0652579	-2.4159	0.0156966	0.0278228	LTR	ERVL-MaLR
THE1A	103.594	-0.15731	0.0465509	-3.37932	0.000726661	0.00166727	LTR	ERVL-MaLR
MLT2F	48.3562	0.157104	0.043338	3.62509	0.000288859	0.000719144	LTR	ERVL
MER92D	8.53454	-0.157039	0.0670321	-2.34274	0.0191426	0.0334805	LTR	ERV1
HERVE-int	36.6223	0.156605	0.0443332	3.53245	0.000411735	0.000991326	LTR	ERV1
MER68-int	33.3214	-0.156216	0.043704	-3.57441	0.000351017	0.000852932	LTR	ERVL
LTR19-int	43.5424	0.155703	0.0612483	2.54216	0.0110169	0.0204798	LTR	ERV1
MER83	37.6571	0.155558	0.0572864	2.71544	0.00661868	0.0128188	LTR	ERV1
LTR47B2	16.2298	0.155442	0.049073	3.16756	0.00153723	0.0033408	LTR	ERVL
LTR85c	65.832	0.15523	0.0441227	3.51815	0.000434567	0.00104059	LTR	Gypsy?
U4	22.9159	0.154988	0.0500329	3.09772	0.00195016	0.00414921	snRNA	snRNA
LTR5B	73.2596	-0.154822	0.0441888	-3.50366	0.000458916	0.00109293	LTR	ERVK
L1MDb	64.0161	0.154755	0.0461944	3.35008	0.000807879	0.00183761	LINE	L1
hAT-5_Mam	105.706	0.154665	0.0529916	2.91868	0.00351521	0.0071999	DNA	hAT-Tag1
PRIMAX-int	11.6042	0.15446	0.0427982	3.60902	0.000307351	0.000759439	LTR	ERV1
Ricksha_c	69.1412	-0.154306	0.0550529	-2.80287	0.00506505	0.0100462	DNA	MULE-MuDR
Charlie1b	168.586	-0.154089	0.0502583	-3.06595	0.00216983	0.00456496	DNA	hAT-Charlie
L1MD1	583.452	-0.153093	0.0495969	-3.08675	0.00202357	0.00428464	LINE	L1
MER41C	41.7566	0.152646	0.0417692	3.6545	0.000257679	0.000643953	LTR	ERV1
DNA1_Mam	8.93827	0.152599	0.0611777	2.49436	0.0126185	0.0228906	DNA	TcMar
L1PA15	823.394	-0.151694	0.0423556	-3.58144	0.000341701	0.000833371	LINE	L1
Charlie30b	48.7001	-0.151412	0.0609378	-2.48469	0.0129663	0.0234891	DNA	hAT-Charlie
MER67C	54.9316	0.150312	0.0347947	4.31998	1.56045e-05	4.71355e-05	LTR	ERV1
LTR12D	34.7222	0.149701	0.048015	3.11781	0.00182201	0.00388913	LTR	ERV1
LTR86C	20.3615	0.149354	0.0435114	3.43253	0.000597983	0.00139883	LTR	ERVL
LTR61	52.2111	-0.148676	0.0443095	-3.35539	0.000792517	0.00180892	LTR	ERV1
Arthur2	52.0745	-0.148423	0.057784	-2.56858	0.0102117	0.0191579	DNA	hAT-Tip100
LTR16B1	42.5516	0.147762	0.0410746	3.59741	0.0003214	0.000789708	LTR	ERVL
Arthur1B	78.3018	-0.147607	0.0469612	-3.14317	0.00167128	0.00360833	DNA	hAT-Tip100
HERVKC4-int	20.7508	0.147156	0.0432621	3.40149	0.000670199	0.00154851	LTR	ERVK
Tigger3b	566.317	-0.146868	0.0505331	-2.90637	0.00365647	0.00745209	DNA	TcMar-Tigger
MER61A	37.9444	0.146713	0.0433401	3.38516	0.00071137	0.00163503	LTR	ERV1
X17_LINE	29.055	0.146615	0.0579876	2.52839	0.0114588	0.0210478	LINE	CR1
MSTC	162.382	-0.146572	0.0527047	-2.781	0.00541925	0.0106366	LTR	ERVL-MaLR
MER67B	37.717	0.145639	0.0541824	2.68793	0.00718965	0.0137428	LTR	ERV1
EUTREP16	50.6034	0.145566	0.0415829	3.50061	0.000464192	0.0011035	LTR	LTR
LTR37B	77.1381	-0.145482	0.0491534	-2.95976	0.00307877	0.00637538	LTR	ERV1
L1PA14	559.364	-0.144442	0.0448314	-3.22188	0.00127352	0.00280942	LINE	L1
Charlie17	51.7495	-0.144168	0.0599611	-2.40435	0.016201	0.0286399	DNA	hAT-Charlie
MER65D	35.0216	0.14324	0.0373161	3.83856	0.000123757	0.000325326	LTR	ERV1
LTR88b	49.6316	-0.142809	0.0415412	-3.43776	0.000586539	0.00137695	LTR	Gypsy?
MamTip1b	37.612	-0.142536	0.0580227	-2.45656	0.0140275	0.0251693	DNA	hAT-Tip100
L1MA1	367.783	-0.142371	0.0419431	-3.39438	0.000687845	0.0015865	LINE	L1
LTR86A2	13.1837	0.142099	0.046463	3.05834	0.0022257	0.00467504	LTR	ERVL
Charlie20a	47.0113	0.141861	0.0491267	2.88765	0.00388129	0.0078641	DNA	hAT-Charlie
MER4CL34	58.0848	-0.141854	0.0611762	-2.31877	0.0204075	0.0355041	LTR	ERV1
MER65B	11.6306	0.141812	0.0640856	2.21285	0.0269077	0.0460226	LTR	ERV1
L1M4b	311.706	-0.141464	0.0460582	-3.07141	0.00213048	0.00449654	LINE	L1
Tigger9a	62.8124	-0.141282	0.04826	-2.92752	0.00341674	0.00704201	DNA	TcMar-Tigger
LTR79	123.159	-0.140966	0.0484414	-2.91003	0.00361391	0.00739056	LTR	ERVL
L1M3c	63.9149	-0.140818	0.0482451	-2.91881	0.00351376	0.0071999	LINE	L1
LTR104_Mam	89.9522	0.140589	0.0456375	3.08055	0.00206616	0.00436779	LTR	Gypsy
MER63B	52.4374	-0.139626	0.0418684	-3.33486	0.000853412	0.00192786	DNA	hAT-Blackjack
MSTD	279.569	-0.139553	0.049156	-2.83897	0.00452588	0.00907243	LTR	ERVL-MaLR
L1M4a2	208.729	-0.139407	0.0570674	-2.44284	0.0145723	0.0259698	LINE	L1
LOR1b	60.6529	-0.139367	0.0501088	-2.78129	0.00541428	0.0106366	LTR	ERV1
LTR73	16.509	0.139	0.0556318	2.49858	0.0124693	0.0226512	LTR	ERV1
MER83B-int	29.3167	0.138107	0.0322667	4.28016	1.86759e-05	5.60278e-05	LTR	ERV1
Zaphod3	36.5675	0.13798	0.0434167	3.17804	0.00148275	0.00323307	DNA	hAT-Tip100
MER4E	65.1216	-0.137886	0.051342	-2.68563	0.00723923	0.0138175	LTR	ERV1
UCON76	20.0908	0.137315	0.050955	2.69482	0.0070426	0.0135009	Unknown	Unknown
Kanga1	35.3275	0.137213	0.046926	2.92404	0.0034552	0.00711016	DNA	TcMar-Tc2
HERV17-int	73.6181	-0.137065	0.0492576	-2.78261	0.00539237	0.0106155	LTR	ERV1
MER21-int	72.492	-0.136929	0.0535716	-2.55599	0.0105885	0.0198083	LTR	ERVL
Charlie32a	25.9252	0.136187	0.0534407	2.54838	0.0108226	0.0201846	DNA	hAT-Charlie
MER61-int	153.573	0.135215	0.039387	3.43298	0.000596984	0.00139883	LTR	ERV1
LTR52-int	27.7962	0.135124	0.0455772	2.96474	0.00302943	0.006293	LTR	ERVL
MamGypLTR1a	50.5543	0.134603	0.0462788	2.90852	0.00363145	0.00741492	LTR	Gypsy
HERVL-int	120.307	-0.134385	0.0471756	-2.84861	0.00439105	0.00882902	LTR	ERVL
Charlie5	123.904	-0.134281	0.0496403	-2.70507	0.00682893	0.0131487	DNA	hAT-Charlie
SVA_D	212.168	-0.134244	0.0403641	-3.32582	0.000881573	0.00197581	Retroposon	SVA
LTR90A	25.7891	0.133951	0.0612401	2.1873	0.0287205	0.0489326	LTR	LTR
MER45C	49.3867	0.133912	0.0402085	3.33045	0.00086706	0.001952	DNA	hAT-Tip100
MSTC-int	31.7079	0.133182	0.0406192	3.27879	0.00104252	0.00232317	LTR	ERVL-MaLR
L1MEj	271.297	-0.132646	0.0546919	-2.42533	0.0152945	0.0272201	LINE	L1
MER90	80.8991	-0.132091	0.0482853	-2.73563	0.00622604	0.0121297	LTR	ERV1
HERV4_I-int	33.874	0.131985	0.047429	2.7828	0.00538926	0.0106155	LTR	ERV1
LTR87	43.5461	0.131969	0.0517941	2.54796	0.0108356	0.0201846	LTR	ERVL?
L1PA2	557.043	-0.131741	0.0453342	-2.90599	0.00366098	0.00745209	LINE	L1
Zaphod2	38.0906	0.131312	0.0407947	3.21886	0.00128703	0.00283448	DNA	hAT-Tip100
MLT1F2-int	23.6744	0.130841	0.0429018	3.04979	0.00229002	0.00478722	LTR	ERVL-MaLR
LTR105_Mam	28.7307	0.1296	0.042469	3.05164	0.00227594	0.00477295	LTR	ERVL
ORSL-2b	39.6825	0.128493	0.0369469	3.47777	0.000505597	0.00119118	DNA	hAT-Tip100
MER52-int	42.5562	0.128483	0.0309222	4.15503	3.2524e-05	9.41408e-05	LTR	ERV1
THE1A-int	48.2391	-0.127818	0.0483347	-2.64444	0.0081826	0.0155281	LTR	ERVL-MaLR
MLT1J1-int	37.1858	-0.127627	0.0430931	-2.96165	0.00306	0.0063465	LTR	ERVL-MaLR
MER90a	43.1598	0.126729	0.0493383	2.56858	0.0102117	0.0191579	LTR	ERV1
LTR82B	38.2897	0.1258	0.0372526	3.37694	0.000732965	0.00167881	LTR	ERVL
ERVL-B4-int	129.611	-0.125248	0.0465942	-2.68806	0.00718683	0.0137428	LTR	ERVL
UCON41	36.7659	0.124288	0.0446194	2.78552	0.00534424	0.0105523	Unknown	Unknown
L1MEi	497.981	-0.124011	0.0490816	-2.52663	0.0115163	0.021124	LINE	L1
Tigger6a	80.8969	-0.123782	0.0493805	-2.5067	0.0121863	0.0221676	DNA	TcMar-Tigger
Arthur1C	27.3115	0.123681	0.0345552	3.57924	0.000344597	0.00083888	DNA	hAT-Tip100
LTR53B	17.1858	0.12358	0.0432381	2.85813	0.00426143	0.00859465	LTR	ERVL
ERVL-int	49.3534	-0.122948	0.0467479	-2.63002	0.00853795	0.0161791	LTR	ERVL
Kanga1c	39.5378	-0.122604	0.0510747	-2.40048	0.0163735	0.0289059	DNA	TcMar-Tc2
MER91C	28.3163	-0.121573	0.0531028	-2.28939	0.0220567	0.038222	DNA	hAT-Tip100
LTR12B	31.3517	0.120814	0.0405243	2.98127	0.00287051	0.0059723	LTR	ERV1
LTR16D2	28.0849	-0.120692	0.0384403	-3.13974	0.00169099	0.00363895	LTR	ERVL
LTR23	50.0159	0.12042	0.0477532	2.52171	0.0116786	0.0213918	LTR	ERV1
MLT1E1A	84.101	-0.119766	0.0442678	-2.70549	0.00682043	0.0131487	LTR	ERVL-MaLR
MER96	33.141	0.119382	0.0481551	2.47912	0.0131708	0.0237291	DNA	hAT-Tip100
LTR107_Mam	38.0281	0.119148	0.0380539	3.13103	0.00174195	0.00374029	LTR	LTR
Charlie3	50.0377	-0.117545	0.0468686	-2.50796	0.012143	0.0221195	DNA	hAT-Charlie
SVA_F	134.364	-0.117387	0.036825	-3.18769	0.00143414	0.0031427	Retroposon	SVA
GSATII	34.1763	0.117082	0.036806	3.18106	0.00146739	0.0032049	Satellite	centr
Charlie17b	37.6569	0.116846	0.0301553	3.87482	0.000106705	0.0002839	DNA	hAT-Charlie
Ricksha	51.9801	0.116661	0.037745	3.09076	0.00199646	0.00424087	DNA	MULE-MuDR
LTR39	58.0132	-0.114767	0.0415485	-2.76224	0.00574068	0.0112507	LTR	ERV1
MER41B	117.905	-0.113901	0.0453729	-2.51034	0.0120616	0.0220016	LTR	ERV1
Tigger3	168.617	-0.113361	0.0446951	-2.53633	0.0112022	0.0206629	DNA	TcMar-Tigger
THE1B-int	108.041	-0.113052	0.044559	-2.53713	0.0111764	0.0206458	LTR	ERVL-MaLR
MSTB-int	63.0741	0.112861	0.0434875	2.59526	0.00945184	0.0178595	LTR	ERVL-MaLR
LTR37A	73.8845	-0.111824	0.0409005	-2.73405	0.00625602	0.0121522	LTR	ERV1
MamRep1527	49.5882	0.110628	0.0435789	2.53857	0.0111307	0.0206176	LTR	LTR
MSTB1	181.506	-0.110527	0.045741	-2.41637	0.0156762	0.0278228	LTR	ERVL-MaLR
MamGypLTR1c	68.2006	-0.110132	0.0476688	-2.31037	0.0208678	0.036257	LTR	Gypsy
LTR38-int	25.1035	0.109783	0.028665	3.82986	0.000128218	0.00033638	LTR	ERV1
L1HS	276.53	-0.109407	0.0352204	-3.10634	0.0018942	0.00403668	LINE	L1
Charlie10b	28.1383	0.109351	0.0326138	3.3529	0.000799694	0.00182214	DNA	hAT-Charlie
Tigger11a	57.8378	-0.108829	0.0487198	-2.23378	0.0254977	0.0436677	DNA	TcMar-Tigger
L1P4a	144.965	-0.108575	0.0449003	-2.41813	0.0156004	0.027727	LINE	L1
LTR81C	35.8764	0.108209	0.0342377	3.16052	0.00157485	0.00341694	LTR	Gypsy
MER65A	79.2105	0.105952	0.0442239	2.3958	0.0165841	0.0292387	LTR	ERV1
MER50B	46.9131	0.105932	0.0416742	2.5419	0.0110252	0.0204798	LTR	ERV1
LTR52	57.9414	0.105416	0.0385509	2.73447	0.00624803	0.0121522	LTR	ERVL
LTR57-int	33.2238	0.105136	0.0381887	2.75306	0.00590412	0.0115196	LTR	ERVL
MER63A	123.118	-0.105032	0.0409698	-2.56364	0.0103581	0.0194049	DNA	hAT-Blackjack
LTR64	29.1127	0.104595	0.0457119	2.28813	0.0221297	0.038298	LTR	ERV1
L1MC	239.141	-0.103654	0.0382882	-2.7072	0.00678524	0.0131029	LINE	L1
MER39	135.269	-0.101848	0.0454061	-2.24304	0.0248944	0.04269	LTR	ERV1
MER30B	64.5114	0.100333	0.0348913	2.8756	0.0040326	0.00815812	DNA	hAT-Charlie
L1PBb	40.0209	0.0986832	0.0398521	2.47624	0.0132776	0.0238887	LINE	L1
MER52A	34.8003	0.0977125	0.0385765	2.53295	0.0113106	0.0208336	LTR	ERV1
L1M1	771.685	-0.0970003	0.0405893	-2.3898	0.0168575	0.029681	LINE	L1
LTR58	25.0779	0.0957909	0.0410543	2.33327	0.0196337	0.034294	LTR	ERV1
Kanga1a	42.3162	0.0952681	0.0388277	2.45361	0.0141429	0.0253418	DNA	TcMar-Tc2
LTR5	54.5025	-0.0935534	0.0429357	-2.17892	0.0293376	0.0499194	LTR	ERVK
MER73	36.5184	-0.0922512	0.0339357	-2.71841	0.00655957	0.0127231	LTR	ERVL
LTR12E	55.9101	0.0922103	0.0371573	2.48162	0.0130786	0.0235952	LTR	ERV1
Tigger5b	56.1551	-0.0876476	0.0370892	-2.36316	0.01812	0.0317341	DNA	TcMar-Tigger
LTR75_1	24.4956	0.0872644	0.0387312	2.25308	0.0242542	0.0417553	LTR	ERV1
MER70B	20.6792	0.0844906	0.0345521	2.44531	0.0144728	0.0258275	LTR	ERVL
MamGyp-int	32.7266	0.0839604	0.0354331	2.36954	0.01781	0.0312743	LTR	Gypsy
MER66C	46.5075	-0.0817263	0.0356538	-2.29222	0.0218931	0.0379884	LTR	ERV1
MER97a	35.1559	0.0761809	0.0338258	2.25215	0.0243127	0.0418013	DNA	hAT-Tip100

## Sheet: RA_vs_nonRA_in_Monocytes.repeat
Repeat_name	baseMean	log2FoldChange	lfcSE	stat	pvalue	padj	Class	Family
SAR	5.24728	3.59593	0.422446	8.51216	1.70727e-17	3.93586e-16	Satellite	Satellite
MER136	1.50214	-2.49375	0.571565	-4.36303	1.28275e-05	5.83109e-05	DNA	DNA
UCON22	1.64201	2.43504	0.210246	11.5819	5.09209e-31	2.85821e-29	Unknown	Unknown
Penelope1_Vert	1.73344	2.3834	0.235579	10.1172	4.63436e-24	1.99432e-22	LINE	Penelope
_GAATG_n	32.8514	2.32281	0.305032	7.615	2.63698e-14	4.05279e-13	Satellite	Satellite
HSATI	0.80951	2.11693	0.869578	2.43443	0.0149153	0.0314635	Satellite	Satellite
X7D_LINE	0.319993	-1.98444	0.853007	-2.3264	0.0199972	0.0408488	LINE	CR1
LTR19A	150.033	1.98283	0.153778	12.8941	4.85934e-38	4.18228e-36	LTR	ERV1
UCON23	0.42168	-1.92003	0.850165	-2.25842	0.0239197	0.0475814	DNA	hAT-Tip100?
ALR_Alpha	341.855	1.71956	0.105566	16.2889	1.18256e-59	3.81672e-57	Satellite	centr
U3	28.3094	1.71867	0.14854	11.5704	5.82153e-31	3.1315e-29	snRNA	snRNA
MLT1E3-int	1.81704	1.59592	0.464589	3.43513	0.000592266	0.00191154	LTR	ERVL-MaLR
Eulor5A	2.35083	-1.51839	0.337074	-4.50463	6.64898e-06	3.227e-05	DNA?	DNA?
U1	52.3353	1.51158	0.187704	8.053	8.07858e-16	1.33711e-14	snRNA	snRNA
LTR6B	38.2834	1.50653	0.289666	5.20091	1.98316e-07	1.1853e-06	LTR	ERV1
Tigger5	7.37827	-1.39196	0.252019	-5.52323	3.32828e-08	2.27345e-07	DNA	TcMar-Tigger
X13_LINE	2.51771	-1.37562	0.512822	-2.68246	0.0073083	0.0167288	LINE	L2
LTR1F1	2.07497	1.36645	0.508226	2.68867	0.0071738	0.0164734	LTR	ERV1
LTR10B	2.49613	-1.34794	0.409764	-3.28954	0.0010035	0.00296456	LTR	ERV1
LTR22C0	2.09136	-1.31939	0.466254	-2.82976	0.00465823	0.0114466	LTR	ERVK
UCON39	10.6603	-1.27046	0.26995	-4.70628	2.52278e-06	1.31327e-05	DNA	TcMar-Tigger
MER125	3.20611	1.2245	0.421155	2.90749	0.00364347	0.00922299	DNA	DNA
Ricksha_a	8.43227	-1.22385	0.361629	-3.38427	0.000713688	0.00222148	DNA	MULE-MuDR
X24_LINE	3.08851	-1.20203	0.409624	-2.93447	0.00334119	0.00852465	LINE	L2
LTR108c_Mam	1.04542	1.19761	0.169004	7.08626	1.37787e-12	1.71041e-11	LTR	ERVL
tRNA-Thr-ACY	3.96695	-1.19569	0.521355	-2.29342	0.0218237	0.0437491	tRNA	tRNA
UCON1	3.29439	1.1904	0.183877	6.47387	9.55267e-11	9.1595e-10	Unknown	Unknown
LTR1B	4.92118	1.18616	0.334968	3.5411	0.000398465	0.00134313	LTR	ERV1
LSU-rRNA_Hsa	1492.83	-1.16968	0.125438	-9.32476	1.1123e-20	3.58995e-19	rRNA	rRNA
LTR109A2	8.05235	1.16488	0.0679647	17.1395	7.5295e-66	9.72059e-63	LTR	ERV1
UCON97	6.46765	1.14318	0.119113	9.59749	8.19153e-22	3.11037e-20	DNA	DNA
UCON28b	10.2675	1.13206	0.0896084	12.6334	1.3809e-36	1.04867e-34	Unknown	Unknown
MARE10	9.60235	1.11933	0.089466	12.5112	6.48079e-36	4.64817e-34	DNA	TcMar-Tigger
AmnL2-1	5.31348	1.09142	0.287871	3.79133	0.000149843	0.000552706	LINE	L2
UCON31	10.2192	1.08526	0.107584	10.0876	6.26884e-24	2.61067e-22	Unknown	Unknown
X1_LINE	2.80527	1.07727	0.242283	4.44631	8.73562e-06	4.13102e-05	LINE	CR1
_CATTC_n	14.9158	1.06664	0.356719	2.99016	0.00278835	0.00728696	Satellite	Satellite
LTR69	0.744248	1.02144	0.440156	2.32064	0.0203063	0.0414145	LTR	ERVL
CR1-1_Amn	10.5328	-0.999883	0.266497	-3.75195	0.000175462	0.000634516	LINE	CR1
LTR22A	2.55606	0.949832	0.371499	2.55675	0.0105654	0.0233561	LTR	ERVK
LTR35B	23.6838	0.937083	0.0719606	13.0222	9.15316e-39	8.44053e-37	LTR	ERV1
LTR14A	15.7707	0.919847	0.338673	2.71603	0.00660693	0.0153686	LTR	ERVK
UCON80_AMi	4.71601	0.914407	0.164925	5.54436	2.95026e-08	2.03079e-07	Unknown	Unknown
X7C_LINE	19.2295	-0.909841	0.186036	-4.89068	1.00486e-06	5.59172e-06	LINE	CR1
MER92D	8.53454	0.901763	0.107647	8.37703	5.42785e-17	1.13022e-15	LTR	ERV1
LTR81A	92.7118	0.889276	0.0727806	12.2186	2.47374e-34	1.68084e-32	LTR	Gypsy
MLT1C-int	4.83376	0.888022	0.378243	2.34775	0.0188869	0.0388884	LTR	ERVL-MaLR
LTR75	14.6832	0.879444	0.1213	7.25013	4.16364e-13	5.71837e-12	LTR	ERVL
Eulor6D	21.3381	-0.871114	0.270815	-3.21664	0.00129701	0.00369634	DNA?	DNA?
Charlie30a	40.2765	0.863252	0.134036	6.44045	1.19118e-10	1.11435e-09	DNA	hAT-Charlie
LTR108b_Mam	11.2664	0.861261	0.0961208	8.96019	3.24122e-19	9.51003e-18	LTR	ERVL
SST1	4.68334	0.843839	0.118141	7.14267	9.15378e-13	1.17005e-11	Satellite	centr
MER121B	5.78848	0.833619	0.074685	11.1618	6.27111e-29	3.2384e-27	DNA	hAT?
MER75A	2.90338	0.824094	0.0964507	8.5442	1.29433e-17	3.15279e-16	DNA	PiggyBac
MLT1E-int	7.63836	0.822444	0.060437	13.6083	3.5759e-42	4.1968e-40	LTR	ERVL-MaLR
LTR73	16.509	0.808453	0.0903951	8.94355	3.76861e-19	1.08117e-17	LTR	ERV1
UCON9B	11.2382	0.803388	0.0510212	15.7462	7.29702e-56	1.34578e-53	Unknown	Unknown
UCON73	17.1933	-0.792045	0.18644	-4.24826	2.15441e-05	9.53063e-05	DNA	hAT
HERV-Fc2-int	13.8045	0.78618	0.0461345	17.041	4.07589e-65	2.63098e-62	LTR	ERV1
LTR3	7.72125	0.77799	0.0578514	13.4481	3.15987e-41	3.3995e-39	LTR	ERVK
SATR1	16.441	0.77513	0.0769899	10.0679	7.65597e-24	3.08871e-22	Satellite	Satellite
EUTREP14	14.8893	0.770679	0.0907261	8.49458	1.98658e-17	4.49942e-16	Unknown	Unknown
LTR26	25.6588	0.769933	0.113401	6.78946	1.12553e-11	1.24193e-10	LTR	ERV1
LTR18A	12.484	0.755886	0.048169	15.6924	1.70585e-55	2.75281e-53	LTR	ERVL
LTR47B3	7.54832	0.746332	0.110491	6.75469	1.43137e-11	1.53991e-10	LTR	ERVL
CR1-12_AMi	5.13008	0.7234	0.242183	2.987	0.00281734	0.00734785	LINE	CR1
LTR4	28.5181	0.719301	0.113389	6.34367	2.2435e-10	2.03969e-09	LTR	ERV1
MLT1E	37.4168	-0.717071	0.0760858	-9.42451	4.32114e-21	1.43041e-19	LTR	ERVL-MaLR
X2a_DNA	19.9505	-0.716036	0.17235	-4.15454	3.25942e-05	0.000138875	DNA	DNA
HERVI-int	15.6436	0.712994	0.0874817	8.1502	3.63322e-16	6.51457e-15	LTR	ERV1
MER68C	1.34832	0.70443	0.291719	2.41476	0.0157457	0.032946	LTR	ERVL
LTR27B	8.25968	0.701986	0.0901624	7.78579	6.92762e-15	1.09068e-13	LTR	ERV1
tRNA-Lys-AAG	10.1626	0.699929	0.0507019	13.8048	2.38409e-43	3.07786e-41	tRNA	tRNA
MSTB2-int	13.2253	0.698396	0.0753857	9.26431	1.96351e-20	6.18267e-19	LTR	ERVL-MaLR
LTR35	22.1418	0.695955	0.111356	6.2498	4.10983e-10	3.56093e-09	LTR	ERV1
LTR1	9.76076	0.695712	0.0531721	13.0842	4.05617e-39	4.02809e-37	LTR	ERV1
hAT-N1a_Mam	56.0141	-0.691957	0.0912969	-7.5792	3.47701e-14	5.28096e-13	DNA	hAT-Tip100
MLT1L-int	11.9492	0.687349	0.0835656	8.22526	1.94761e-16	3.6976e-15	LTR	ERVL-MaLR
UCON6	21.1534	-0.684009	0.239055	-2.8613	0.00421908	0.0104949	Unknown	Unknown
HERVKC4-int	20.7508	0.679975	0.0703989	9.65889	4.50699e-22	1.76319e-20	LTR	ERVK
GSAT	14.5231	0.659325	0.0434145	15.1867	4.32984e-52	6.21091e-50	Satellite	centr
LTR21A	18.9198	0.657347	0.276741	2.37532	0.0175338	0.036334	LTR	ERV1
HERV9N-int	30.1457	0.652963	0.0638441	10.2275	1.49383e-24	6.65011e-23	LTR	ERV1
EUTREP8	15.5403	0.651389	0.0942125	6.91404	4.71048e-12	5.52839e-11	LTR	LTR
L2-1_Crp	7.24373	-0.645178	0.187533	-3.44035	0.00058097	0.0018845	LINE	L2
Charlie22a	77.4442	-0.644025	0.0821872	-7.83607	4.64854e-15	7.40897e-14	DNA	hAT-Charlie
MSTA1-int	1.90259	0.643027	0.283041	2.27185	0.0230954	0.0460125	LTR	ERVL-MaLR
MER4CL34	58.0848	0.642431	0.0918861	6.9916	2.71772e-12	3.30998e-11	LTR	ERV1
LTR108e_Mam	8.81576	0.641701	0.0896643	7.1567	8.26404e-13	1.07766e-11	LTR	ERVL
HERVE-int	36.6223	0.63832	0.0676576	9.43456	3.92626e-21	1.33389e-19	LTR	ERV1
LTR81	18.9787	0.637392	0.087992	7.24375	4.36454e-13	5.93118e-12	LTR	Gypsy
LTR1B1	9.66257	0.634435	0.0868189	7.30757	2.72024e-13	3.8172e-12	LTR	ERV1
LTR77	16.3693	0.631158	0.0659301	9.57314	1.03709e-21	3.82539e-20	LTR	ERV1
LTR34	17.5805	0.62575	0.0900298	6.95048	3.64054e-12	4.35179e-11	LTR	ERV1
MER57E2	20.3094	0.616119	0.056699	10.8665	1.66478e-27	8.26627e-26	LTR	ERV1
polypurine	17.5078	0.611334	0.0387688	15.7687	5.10808e-56	1.09909e-53	Low_complexity	Low_complexity
LTR81AB	13.8558	0.610359	0.0716213	8.52203	1.56777e-17	3.67999e-16	LTR	Gypsy
MamRTE2	2.75104	-0.609166	0.170912	-3.56421	0.000364961	0.00123991	LINE	RTE-BovB
MER92C	11.9642	0.604604	0.0749427	8.06754	7.17258e-16	1.21839e-14	LTR	ERV1
MER6C	18.7599	0.604551	0.0380084	15.9057	5.78298e-57	1.49317e-54	DNA	TcMar-Tigger
MLT1O-int	10.3936	0.602736	0.0494537	12.1879	3.60667e-34	2.32811e-32	LTR	ERVL-MaLR
MLT-int	45.7145	0.601992	0.0891564	6.75209	1.4573e-11	1.55486e-10	LTR	ERVL-MaLR
L1P4b	20.2682	0.60094	0.0514622	11.6773	1.6649e-31	9.76996e-30	LINE	L1
U5	26.7409	0.595355	0.0683747	8.70724	3.11352e-18	8.37035e-17	snRNA	snRNA
MLT1F2-int	23.6744	0.592389	0.068052	8.70496	3.17697e-18	8.37035e-17	LTR	ERVL-MaLR
LTR26C	41.5776	0.592355	0.105169	5.63243	1.7769e-08	1.26868e-07	LTR	ERV1
MER101B	20.1488	0.591079	0.0356973	16.5581	1.39977e-61	6.02368e-59	LTR	ERV1
LTR72B	15.8861	0.58525	0.0636754	9.19115	3.88648e-20	1.16685e-18	LTR	ERV1
MLT1G1-int	41.2515	0.583266	0.069755	8.36164	6.18543e-17	1.26752e-15	LTR	ERVL-MaLR
MER65B	11.6306	0.580588	0.102432	5.66801	1.44467e-08	1.0597e-07	LTR	ERV1
MER70-int	19.2343	0.579667	0.0606116	9.56364	1.1369e-21	4.07706e-20	LTR	ERVL
LTR90A	25.7891	0.579363	0.0947279	6.11608	9.59043e-10	8.09232e-09	LTR	LTR
AmnHarb1	1.81399	0.57451	0.211753	2.71312	0.00666531	0.0154487	DNA	Harbinger
MER124	93.3296	0.572472	0.111616	5.12895	2.91359e-07	1.70201e-06	DNA?	DNA?
LTR43B	21.5531	0.572169	0.0537147	10.652	1.70664e-26	8.16026e-25	LTR	ERV1
Charlie13b	45.9528	-0.571533	0.113363	-5.04163	4.61588e-07	2.64849e-06	DNA	hAT-Charlie
MLT1D-int	40.0528	0.566793	0.0997332	5.68309	1.32282e-08	9.81468e-08	LTR	ERVL-MaLR
Charlie32a	25.9252	-0.560841	0.0790594	-7.09393	1.3036e-12	1.64995e-11	DNA	hAT-Charlie
DNA1_Mam	8.93827	0.560493	0.103766	5.40154	6.60726e-08	4.26499e-07	DNA	TcMar
LTR9C	20.1999	0.558711	0.0787875	7.09136	1.328e-12	1.66452e-11	LTR	ERV1
MER61F	21.9153	0.551807	0.0531196	10.388	2.81172e-25	1.2964e-23	LTR	ERV1
LTR16	47.9209	0.550299	0.0672181	8.18676	2.68348e-16	4.9491e-15	LTR	ERVL
HERVK13-int	37.6004	0.547219	0.115823	4.72463	2.30536e-06	1.21976e-05	LTR	ERVK
EutTc1-N2	17.0828	0.545783	0.0624514	8.73932	2.3451e-18	6.44155e-17	DNA	TcMar-Tc1
LTR10F	37.5098	0.544681	0.117604	4.63147	3.63078e-06	1.83099e-05	LTR	ERV1
MER11B	71.5374	0.543878	0.134877	4.03241	5.52085e-05	0.000222038	LTR	ERVK
UCON28c	2.13846	-0.542631	0.23641	-2.29529	0.0217164	0.0436016	Unknown	Unknown
MLT1E2-int	12.4535	0.540208	0.0912678	5.91893	3.24037e-09	2.53534e-08	LTR	ERVL-MaLR
Tigger6	17.1739	0.536221	0.073252	7.32022	2.47556e-13	3.55105e-12	DNA	TcMar-Tigger
LTR14B	23.2445	0.536169	0.112422	4.76925	1.84909e-06	9.86437e-06	LTR	ERVK
LTR1E	18.1887	0.536036	0.0632846	8.47024	2.44886e-17	5.35844e-16	LTR	ERV1
LTR38C	27.7126	0.534306	0.0663146	8.05715	7.80963e-16	1.30938e-14	LTR	ERV1
MST-int	37.4837	0.530382	0.0741758	7.15034	8.6562e-13	1.11752e-11	LTR	ERVL-MaLR
L1P4e	22.1651	0.529027	0.0668167	7.91759	2.42163e-15	3.95737e-14	LINE	L1
HERVL18-int	12.9328	0.526561	0.0436365	12.067	1.57823e-33	9.70237e-32	LTR	ERVL
LTR16D2	28.0849	0.524272	0.0627994	8.34835	6.92203e-17	1.3963e-15	LTR	ERVL
UCON101	11.2788	0.522849	0.0781117	6.69361	2.17732e-11	2.26687e-10	Unknown	Unknown
LTR19B	25.981	0.520375	0.064265	8.09733	5.61798e-16	9.8011e-15	LTR	ERV1
MER11A	34.0484	0.520197	0.0926	5.61768	1.93538e-08	1.37285e-07	LTR	ERVK
LTR39-int	11.7698	0.519543	0.0917098	5.66508	1.4696e-08	1.07189e-07	LTR	ERV1
MLT1G-int	23.2305	0.517503	0.0609773	8.48682	2.12371e-17	4.72708e-16	LTR	ERVL-MaLR
LTR80B	23.9166	0.517385	0.0559796	9.24238	2.41071e-20	7.41005e-19	LTR	ERVL
CR1_Mam	164.603	-0.516473	0.0842551	-6.12987	8.79521e-10	7.47014e-09	LINE	CR1
LTR45	23.7726	0.515545	0.0541376	9.52285	1.68494e-21	5.87909e-20	LTR	ERV1
LTR27C	26.5701	0.51432	0.0581419	8.84594	9.07591e-19	2.54717e-17	LTR	ERV1
HUERS-P3b-int	57.5058	0.513256	0.0753583	6.81088	9.70061e-12	1.07961e-10	LTR	ERV1
MamRep1894	25.0368	-0.511795	0.17832	-2.8701	0.00410347	0.0102666	DNA	hAT
HERVFH21-int	117.839	0.510931	0.10631	4.80604	1.53949e-06	8.28118e-06	LTR	ERV1
MamTip2b	196.2	-0.50549	0.0901467	-5.60742	2.05367e-08	1.44879e-07	DNA	hAT-Tip100
LTR21B	14.7944	0.50214	0.0774597	6.48259	9.01596e-11	8.8852e-10	LTR	ERV1
MLT2E	20.4959	0.502012	0.0755713	6.64289	3.07585e-11	3.12671e-10	LTR	ERVL
LTR66	25.3711	0.501077	0.0685562	7.309	2.69137e-13	3.8172e-12	LTR	ERVL
HERVK14C-int	17.7857	0.500913	0.0584337	8.57232	1.0142e-17	2.51796e-16	LTR	ERVK
MLT1-int	17.6905	0.493144	0.10823	4.55645	5.2026e-06	2.56357e-05	LTR	ERVL-MaLR
Eutr15	38.3272	0.492212	0.0849357	5.79511	6.82752e-09	5.15458e-08	DNA	hAT-Tip100?
LTR1A1	24.2844	0.491487	0.05897	8.33453	7.78091e-17	1.52199e-15	LTR	ERV1
Helitron1Na_Mam	20.1797	0.491413	0.0758678	6.47722	9.34282e-11	9.13756e-10	RC	Helitron
L1M3b	51.8621	0.490097	0.0655194	7.48017	7.42248e-14	1.08891e-12	LINE	L1
L1MEh	390.24	-0.489602	0.0573839	-8.53203	1.438e-17	3.43788e-16	LINE	L1
LTR46-int	34.2833	0.487709	0.103319	4.72044	2.3534e-06	1.2401e-05	LTR	ERV1
MER34B	36.4188	0.487296	0.0828711	5.88016	4.09863e-09	3.1496e-08	LTR	ERV1
LTR35A	9.21585	0.481914	0.114072	4.22465	2.39313e-05	0.000105086	LTR	ERV1
REP522	24.231	0.480693	0.0610737	7.87071	3.52632e-15	5.6906e-14	Satellite	telo
LTR1C3	8.72755	0.479753	0.091182	5.26148	1.42898e-07	8.86931e-07	LTR	ERV1
LTR8B	125.493	0.479216	0.0700763	6.83849	8.00329e-12	9.14358e-11	LTR	ERV1
LTR71A	9.88787	0.479049	0.0884666	5.41502	6.12802e-08	3.99559e-07	LTR	ERV1
GA-rich	9197.24	0.475672	0.126101	3.77215	0.000161846	0.000590234	Low_complexity	Low_complexity
MER66A	25.7685	0.474125	0.0729853	6.49617	8.23894e-11	8.1819e-10	LTR	ERV1
LTR12C	56.7285	-0.47292	0.0688331	-6.87053	6.39635e-12	7.43935e-11	LTR	ERV1
THE1A-int	48.2391	0.470908	0.0732292	6.43061	1.27095e-10	1.18043e-09	LTR	ERVL-MaLR
MER54B	18.0186	0.468857	0.0860635	5.44781	5.09951e-08	3.39354e-07	LTR	ERVL
THE1C-int	54.1867	0.466853	0.0646883	7.21696	5.31637e-13	7.14941e-12	LTR	ERVL-MaLR
MER77	73.1354	-0.465923	0.0690878	-6.74393	1.54158e-11	1.63129e-10	LTR	ERVL
LTR1F	14.4162	0.465389	0.0615441	7.56188	3.97281e-14	5.96383e-13	LTR	ERV1
HUERS-P1-int	95.9412	0.46462	0.0891439	5.21202	1.86798e-07	1.1269e-06	LTR	ERV1
LTR53B	17.1858	0.464056	0.0698092	6.64749	2.98131e-11	3.05466e-10	LTR	ERVL
LTR16A1	54.0973	0.461455	0.0761275	6.0616	1.34771e-09	1.10821e-08	LTR	ERVL
LTR31	31.8584	-0.460831	0.132952	-3.46614	0.000527994	0.00173888	LTR	ERV1
MER34C	25.8789	0.456445	0.0597916	7.63394	2.27687e-14	3.54149e-13	LTR	ERV1
HSAT4	21.0517	0.456342	0.0609522	7.48689	7.05256e-14	1.04653e-12	Satellite	centr
L1M2a1	19.4681	0.452541	0.0757678	5.97273	2.33309e-09	1.85927e-08	LINE	L1
MER76-int	17.4336	0.452519	0.0662722	6.82819	8.59926e-12	9.73828e-11	LTR	ERVL
MER44D	33.2726	0.452163	0.0756958	5.97342	2.32328e-09	1.85927e-08	DNA	TcMar-Tigger
LTR59	30.3794	0.452122	0.0812329	5.56575	2.61024e-08	1.81173e-07	LTR	ERV1
LTR57-int	33.2238	0.450911	0.0604944	7.45377	9.07117e-14	1.31583e-12	LTR	ERVL
MER50C	18.0722	0.446263	0.0713262	6.25665	3.93323e-10	3.45429e-09	LTR	ERV1
LTR17	61.5328	0.445517	0.0656945	6.78165	1.18809e-11	1.29985e-10	LTR	ERV1
MER50	77.6637	0.445065	0.069241	6.42776	1.29499e-10	1.19416e-09	LTR	ERV1
A-rich	3211.69	-0.441674	0.0539852	-8.18139	2.80594e-16	5.10206e-15	Low_complexity	Low_complexity
MLT1I-int	60.6221	0.439382	0.0644579	6.81656	9.3244e-12	1.04677e-10	LTR	ERVL-MaLR
LTR19C	31.9297	0.437815	0.0509142	8.59908	8.03595e-18	2.0342e-16	LTR	ERV1
MamGypLTR3	34.3363	0.436657	0.0783778	5.57119	2.53009e-08	1.76559e-07	LTR	Gypsy
HERVIP10FH-int	251.132	0.436199	0.12968	3.36366	0.000769172	0.00236993	LTR	ERV1
MER72B	26.2481	0.435856	0.0606203	7.18992	6.48287e-13	8.54019e-12	LTR	ERV1
MER4E	65.1216	0.432645	0.0768156	5.63225	1.77871e-08	1.26868e-07	LTR	ERV1
LTR28	15.1503	0.432311	0.0620313	6.96924	3.1866e-12	3.84477e-11	LTR	ERV1
MER97d	29.5193	0.432004	0.0690728	6.25433	3.99228e-10	3.48246e-09	DNA	hAT-Tip100
LTR1C1	20.9267	0.430628	0.0598304	7.19748	6.13372e-13	8.16354e-12	LTR	ERV1
HERVK22-int	59.2484	0.42774	0.0962609	4.44354	8.84891e-06	4.16932e-05	LTR	ERVK
Zaphod5a	31.7116	0.427328	0.0926152	4.61401	3.94972e-06	1.97639e-05	DNA	hAT-Tip100
LTR71B	24.7973	0.427321	0.0513858	8.31593	9.10375e-17	1.75417e-15	LTR	ERV1
MER105	25.3917	-0.426012	0.134606	-3.16488	0.00155146	0.0043146	DNA	hAT-Charlie
LTR26B	24.2256	0.425466	0.0523587	8.12599	4.43714e-16	7.84706e-15	LTR	ERV1
MER83B-int	29.3167	0.424647	0.051649	8.22179	2.0048e-16	3.75101e-15	LTR	ERV1
ERVL-B4-int	129.611	0.424209	0.0696683	6.08899	1.13626e-09	9.52539e-09	LTR	ERVL
LTR24B	40.5896	0.423216	0.0973072	4.34928	1.36587e-05	6.18714e-05	LTR	ERV1
MSTA-int	110.895	0.423046	0.0672752	6.28829	3.20987e-10	2.87774e-09	LTR	ERVL-MaLR
MER11D	13.3979	0.422443	0.124295	3.39871	0.000677048	0.00214232	LTR	ERVK
UCON37	12.38	-0.422349	0.137913	-3.06243	0.00219545	0.00585603	DNA	hAT-Ac
LTR16A2	67.1422	0.422226	0.0699168	6.03897	1.55097e-09	1.26728e-08	LTR	ERVL
MER110-int	43.5217	0.420297	0.0699327	6.01002	1.85504e-09	1.49678e-08	LTR	ERV1
tRNA-Gln-CAA	20.4587	0.417723	0.0497219	8.40119	4.41981e-17	9.35406e-16	tRNA	tRNA
LTR38-int	25.1035	0.417651	0.0485104	8.6095	7.33781e-18	1.89462e-16	LTR	ERV1
MER45R	26.2078	0.415898	0.0498946	8.33552	7.71555e-17	1.52199e-15	DNA	hAT-Tip100
LTR105_Mam	28.7307	0.415733	0.0663374	6.26694	3.68206e-10	3.25585e-09	LTR	ERVL
UCON16	7.76353	-0.414898	0.104572	-3.96758	7.26062e-05	0.000285776	Unknown	Unknown
MER52C	39.9412	0.410621	0.0886931	4.62969	3.6622e-06	1.83965e-05	LTR	ERV1
LTR60B	28.397	0.410259	0.0487642	8.41312	3.99231e-17	8.59011e-16	LTR	ERV1
X24_DNA	24.5177	0.408575	0.0632967	6.45492	1.08277e-10	1.02784e-09	DNA	DNA
MER50B	46.9131	0.407351	0.0631371	6.45184	1.105e-10	1.04128e-09	LTR	ERV1
LTR24	25.7728	0.40735	0.0993573	4.09985	4.13409e-05	0.000173847	LTR	ERV1
HERV30-int	22.2138	0.406583	0.0652379	6.23231	4.59594e-10	3.95558e-09	LTR	ERV1
LTR33C	29.7712	0.40635	0.0987034	4.11688	3.84035e-05	0.000162554	LTR	ERVL
Helitron2Na_Mam	55.5081	-0.405539	0.0801863	-5.05745	4.24891e-07	2.44881e-06	RC?	Helitron?
HUERS-P2-int	36.4973	0.405181	0.0644954	6.28233	3.33546e-10	2.96971e-09	LTR	ERV1
X10b_DNA	87.1159	0.404105	0.145117	2.78468	0.00535814	0.0129055	DNA	TcMar-Tigger
PRIMA41-int	52.1985	0.403206	0.0678107	5.94605	2.74687e-09	2.16232e-08	LTR	ERV1
LTR30	18.9942	0.402502	0.127382	3.15981	0.00157873	0.00437369	LTR	ERV1
MER65C	49.7938	0.401877	0.0772446	5.20266	1.96461e-07	1.17968e-06	LTR	ERV1
L2-1_AMi	37.5363	-0.401877	0.138903	-2.89322	0.00381312	0.00959597	LINE	L2
UCON41	36.7659	0.399445	0.0688039	5.80557	6.41491e-09	4.90038e-08	Unknown	Unknown
EUTREP15	17.9749	0.399434	0.0577027	6.92228	4.44442e-12	5.26399e-11	LTR	ERV1?
Ricksha_c	69.1412	0.399235	0.0826378	4.83114	1.35754e-06	7.33297e-06	DNA	MULE-MuDR
LTR80A	26.1945	0.392829	0.0306348	12.823	1.21952e-37	9.84003e-36	LTR	ERVL
HERV15-int	13.9212	0.391521	0.127666	3.06676	0.00216392	0.0057959	LTR	ERV1
LTR36	49.7533	0.389579	0.0923759	4.21732	2.47218e-05	0.000108189	LTR	ERV1
UCON76	20.0908	0.388668	0.0798022	4.87039	1.1138e-06	6.09286e-06	Unknown	Unknown
MamRep564	45.5232	-0.388134	0.0798509	-4.86073	1.16953e-06	6.34398e-06	Unknown	Unknown
X33a_DNA	33.8741	0.387514	0.120684	3.21099	0.00132278	0.00376148	DNA	TcMar-Tc1
LTR5A	67.115	0.387209	0.0851099	4.54952	5.37696e-06	2.63941e-05	LTR	ERVK
MLT1H-int	58.6977	0.387048	0.0624186	6.20085	5.61593e-10	4.80143e-09	LTR	ERVL-MaLR
Tigger17d	14.5283	0.386252	0.114304	3.37916	0.000727085	0.002251	DNA	TcMar-Tigger
LTR29	34.8329	0.38528	0.0709562	5.42983	5.6409e-08	3.71551e-07	LTR	ERV1
EUTREP2	48.6525	0.383763	0.0874689	4.38742	1.14701e-05	5.25102e-05	Unknown	Unknown
MER61-int	153.573	0.383412	0.0589428	6.50481	7.77935e-11	7.78538e-10	LTR	ERV1
LTR47A2	25.1365	0.38322	0.0720171	5.32124	1.03061e-07	6.55429e-07	LTR	ERVL
MamGypsy2-LTR	22.7292	0.382801	0.0591339	6.47346	9.5781e-11	9.1595e-10	LTR	Gypsy
MER45B	52.6342	0.38053	0.0682037	5.57931	2.41472e-08	1.69424e-07	DNA	hAT-Tip100
MER76	29.2976	0.380273	0.0655657	5.79987	6.6365e-09	5.03983e-08	LTR	ERVL
MER103C	405.737	-0.380001	0.0704825	-5.39142	6.99013e-08	4.48968e-07	DNA	hAT-Charlie
MER83C	22.0129	0.378988	0.0948778	3.99449	6.48335e-05	0.000255964	LTR	ERV1
SATR2	20.3935	0.378431	0.0658342	5.74825	9.01727e-09	6.72907e-08	Satellite	Satellite
HERV4_I-int	33.874	0.378305	0.0734062	5.15358	2.55554e-07	1.5134e-06	LTR	ERV1
LTR38A1	16.9686	0.377551	0.0597769	6.316	2.68423e-10	2.42331e-09	LTR	ERV1
LTR1A2	35.3546	0.376685	0.0695343	5.41726	6.05196e-08	3.96603e-07	LTR	ERV1
Charlie7	177.046	0.376377	0.0760558	4.94869	7.47128e-07	4.23045e-06	DNA	hAT-Charlie
HERV9NC-int	35.9118	0.375888	0.091755	4.09665	4.1917e-05	0.000174564	LTR	ERV1
LTR41	84.0551	-0.375547	0.111731	-3.36118	0.000776107	0.00238561	LTR	ERVL
ERVL47-int	25.5766	0.374164	0.0515827	7.25367	4.05642e-13	5.63101e-12	LTR	ERVL
MER47A	112.765	-0.373781	0.0784207	-4.76636	1.87585e-06	9.96594e-06	DNA	TcMar-Tigger
LTR18B	15.4232	0.373552	0.0892592	4.18503	2.8513e-05	0.000123525	LTR	ERVL
UCON60	2.72929	0.373341	0.161661	2.30941	0.020921	0.0423129	Unknown	Unknown
MLT1K-int	26.7328	-0.373287	0.0729388	-5.11782	3.09094e-07	1.79748e-06	LTR	ERVL-MaLR
U2	24.0325	0.372661	0.108452	3.43618	0.000589986	0.00190895	snRNA	snRNA
UCON26	23.1307	0.372327	0.0658641	5.65295	1.57716e-08	1.14389e-07	DNA	hAT
Tigger3a	140.752	-0.370934	0.0746439	-4.96938	6.71687e-07	3.83694e-06	DNA	TcMar-Tigger
LTR46	22.7467	0.370282	0.112215	3.29975	0.000967702	0.00286646	LTR	ERV1
L1PBa	379.649	-0.368924	0.0744169	-4.95753	7.13944e-07	4.06036e-06	LINE	L1
Charlie11	16.251	0.368588	0.0835507	4.41154	1.02637e-05	4.74924e-05	DNA	hAT-Charlie
UCON87B	4.74795	0.368406	0.0980918	3.75573	0.000172838	0.000626781	Unknown	Unknown
LTR41B	41.2838	0.368288	0.106521	3.45741	0.00054539	0.00178253	LTR	ERVL
LTR86C	20.3615	0.367873	0.0691757	5.31795	1.0494e-07	6.60867e-07	LTR	ERVL
MER9a1	34.705	0.36575	0.0981311	3.72716	0.000193651	0.000690618	LTR	ERVK
MER92B	67.9987	0.365719	0.0823705	4.43993	8.99882e-06	4.20923e-05	LTR	ERV1
LTR57	53.7957	0.364857	0.107507	3.39379	0.000689314	0.00216522	LTR	ERVL
MER52D	29.6007	0.362222	0.0601699	6.01998	1.74437e-09	1.41634e-08	LTR	ERV1
MamTip3B	39.2422	0.36191	0.0657617	5.50336	3.72618e-08	2.51859e-07	DNA	hAT-Tip100
MER66D	30.7596	0.361709	0.0536442	6.74275	1.55421e-11	1.63129e-10	LTR	ERV1
MER77B	84.0503	0.361053	0.0933207	3.86895	0.000109306	0.000411413	LTR	ERVL
HERV9-int	19.1052	0.359749	0.0899982	3.99729	6.4072e-05	0.000253733	LTR	ERV1
U4	22.9159	0.357136	0.0763301	4.67883	2.88511e-06	1.47805e-05	snRNA	snRNA
MER58B	239.127	-0.356696	0.0726887	-4.90718	9.23972e-07	5.16385e-06	DNA	hAT-Charlie
MLT1A1-int	37.7555	0.35619	0.0755064	4.71734	2.38943e-06	1.25396e-05	LTR	ERVL-MaLR
LTR86B2	21.9441	0.355954	0.0549818	6.47403	9.54255e-11	9.1595e-10	LTR	ERVL
Arthur1C	27.3115	0.355489	0.0555889	6.39497	1.60575e-10	1.47023e-09	DNA	hAT-Tip100
X8_LINE	22.464	0.354266	0.0515891	6.86708	6.55314e-12	7.55367e-11	LINE	CR1
THE1D-int	86.4912	0.353244	0.0623037	5.66971	1.43036e-08	1.0552e-07	LTR	ERVL-MaLR
MER73	36.5184	0.353033	0.0542462	6.50798	7.6168e-11	7.68225e-10	LTR	ERVL
MER65A	79.2105	0.35176	0.0663055	5.30514	1.1259e-07	7.05598e-07	LTR	ERV1
MLT1F	162.918	0.350176	0.0620206	5.64613	1.64104e-08	1.18357e-07	LTR	ERVL-MaLR
LTR52	57.9414	0.348103	0.0589565	5.90441	3.53902e-09	2.75234e-08	LTR	ERVL
L1ME3F	413.036	-0.346949	0.0710414	-4.88376	1.04083e-06	5.74236e-06	LINE	L1
LTR102_Mam	28.3056	0.346691	0.0704743	4.9194	8.68086e-07	4.8726e-06	LTR	ERVL
Tigger22N1	102.331	-0.346173	0.0917461	-3.77316	0.000161191	0.000589512	DNA	TcMar-Tigger
MER5A	538.249	-0.345839	0.059753	-5.78781	7.13117e-09	5.35252e-08	DNA	hAT-Charlie
MIRc	1612.99	-0.345767	0.0627793	-5.50766	3.63626e-08	2.47074e-07	SINE	MIR
MER101-int	82.2341	-0.345259	0.0709599	-4.86555	1.14139e-06	6.21743e-06	LTR	ERV1
MER61A	37.9444	0.344742	0.0664264	5.18983	2.10485e-07	1.25224e-06	LTR	ERV1
LTR40b	28.4871	0.344218	0.0846692	4.06544	4.79415e-05	0.000196484	LTR	ERVL
HERVH48-int	56.6317	0.344143	0.124379	2.76689	0.00565937	0.0134553	LTR	ERV1
MER57C2	25.7418	0.344102	0.0515172	6.67936	2.39984e-11	2.47856e-10	LTR	ERV1
LTR16B1	42.5516	0.343995	0.0631394	5.44818	5.08886e-08	3.39354e-07	LTR	ERVL
MER110	36.0603	0.343906	0.0491728	6.99382	2.67493e-12	3.28889e-11	LTR	ERV1
Helitron1Nb_Mam	15.4364	0.343785	0.0822349	4.18053	2.90829e-05	0.000125153	RC	Helitron
UCON55	44.9579	-0.343222	0.102938	-3.33427	0.000855238	0.00259181	DNA	TcMar-Tigger
UCON47	19.5324	0.34125	0.0862348	3.95723	7.58253e-05	0.000295742	Unknown	Unknown
MIRb	3526.98	-0.338574	0.0648125	-5.2239	1.75195e-07	1.06687e-06	SINE	MIR
MARE6	24.3803	0.337358	0.0825976	4.08436	4.41987e-05	0.000182543	LINE	L1-Tx1
Eutr10	42.2074	0.336888	0.0617059	5.45958	4.77259e-08	3.20907e-07	LTR	ERVL?
ERVL-int	49.3534	0.336096	0.0716068	4.69363	2.68395e-06	1.38599e-05	LTR	ERVL
X32_DNA	36.3395	-0.33574	0.100786	-3.33122	0.000864653	0.0026081	DNA	TcMar-Tc1
LTR53	22.5588	0.335681	0.102622	3.27103	0.00107156	0.00314405	LTR	ERVL
MamGyp-int	32.7266	0.33472	0.0549984	6.08599	1.15775e-09	9.64292e-09	LTR	Gypsy
MER66-int	58.0026	0.334489	0.0960776	3.48145	0.000498716	0.00165512	LTR	ERV1
MER54A	36.417	0.334483	0.0725721	4.60898	4.04653e-06	2.01702e-05	LTR	ERVL
LTR19-int	43.5424	0.334218	0.0917613	3.64226	0.000270259	0.000940443	LTR	ERV1
LTR25	31.8901	0.333838	0.0709991	4.702	2.57625e-06	1.33572e-05	LTR	ERV1
MER67B	37.717	0.333633	0.0819768	4.06985	4.70434e-05	0.000193417	LTR	ERV1
MER51D	16.4415	0.333363	0.074219	4.49161	7.06876e-06	3.41789e-05	LTR	ERV1
Tigger20a	111.688	-0.332262	0.0870432	-3.8172	0.000134973	0.000502161	DNA	TcMar-Tigger
HERV3-int	46.8006	0.330203	0.0643534	5.13109	2.88073e-07	1.69046e-06	LTR	ERV1
MLT1A0-int	72.6554	0.330155	0.118354	2.78954	0.00527824	0.0127368	LTR	ERVL-MaLR
LTR3A	22.0582	0.328755	0.112421	2.92433	0.00345197	0.00878993	LTR	ERVK
MLT1G3-int	33.4533	0.326997	0.0482395	6.77861	1.21335e-11	1.31633e-10	LTR	ERVL-MaLR
HERVH-int	320.101	0.325906	0.0973694	3.34711	0.0008166	0.00249227	LTR	ERV1
MERX	19.1929	0.324325	0.102697	3.15807	0.00158818	0.00439045	DNA	TcMar-Tigger
HERVP71A-int	32.9591	0.324133	0.0676661	4.79018	1.66635e-06	8.92638e-06	LTR	ERV1
MLT1B-int	38.9587	0.323972	0.0826981	3.91753	8.9462e-05	0.000341702	LTR	ERVL-MaLR
HERVK11-int	31.5536	0.32302	0.104281	3.09759	0.00195103	0.00528047	LTR	ERVK
LTR84a	40.7845	0.322704	0.0660194	4.88802	1.01854e-06	5.64348e-06	LTR	ERVL
L1MC4a	693.396	-0.32079	0.0764274	-4.19731	2.701e-05	0.000117407	LINE	L1
MER61C	25.7303	0.318935	0.0586017	5.44241	5.25654e-08	3.4801e-07	LTR	ERV1
HERVL-int	120.307	0.3184	0.0700732	4.54383	5.52416e-06	2.69585e-05	LTR	ERVL
MER34D	22.9929	0.317832	0.0782425	4.06214	4.86255e-05	0.000198657	LTR	ERV1
LTR81C	35.8764	0.317487	0.0532976	5.95687	2.57112e-09	2.03639e-08	LTR	Gypsy
MER57A1	57.0107	0.314758	0.0672034	4.68365	2.81805e-06	1.44944e-05	LTR	ERV1
PRIMAX-int	11.6042	0.314292	0.0702224	4.47567	7.6173e-06	3.6422e-05	LTR	ERV1
MER50-int	49.4029	0.314202	0.066655	4.71386	2.43071e-06	1.27046e-05	LTR	ERV1
MER70B	20.6792	0.313524	0.0565525	5.54395	2.95731e-08	2.03079e-07	LTR	ERVL
LTR14	18.4935	0.311482	0.0975721	3.19232	0.00141133	0.00395876	LTR	ERVK
MER97a	35.1559	0.310537	0.0527416	5.88791	3.9112e-09	3.02357e-08	DNA	hAT-Tip100
ERV24B_Prim-int	60.394	0.308166	0.0739334	4.16816	3.07069e-05	0.000131703	LTR	ERV1
MamRep1879	79.1289	0.307088	0.0950985	3.22916	0.00124156	0.00356982	DNA	hAT-Tip100?
LTR12B	31.3517	-0.30695	0.0587207	-5.22729	1.72009e-07	1.05627e-06	LTR	ERV1
EUTREP7	23.5083	0.306225	0.0656769	4.66259	3.12251e-06	1.58085e-05	LTR	ERV1
HERVK14-int	28.3677	0.304738	0.104472	2.91694	0.00353479	0.00896545	LTR	ERVK
Mam_R4	73.6016	-0.304696	0.10002	-3.04636	0.00231632	0.0061527	LINE	Dong-R4
MER83A-int	10.6141	0.30464	0.0867936	3.50994	0.000448214	0.00150297	LTR	ERV1
MER84-int	30.3665	-0.304613	0.118663	-2.56704	0.0102569	0.0227913	LTR	ERV1
MER41E	31.8256	0.303668	0.085037	3.57102	0.000355597	0.00121128	LTR	ERV1
THE1B-int	108.041	0.302974	0.0666836	4.54347	5.53369e-06	2.69585e-05	LTR	ERVL-MaLR
tRNA-Gly-GGA	11.7582	0.302926	0.101684	2.97909	0.00289106	0.00750977	tRNA	tRNA
Charlie21a	105.983	0.302284	0.088611	3.41136	0.000646399	0.0020656	DNA	hAT-Charlie
MamRep137	107.861	-0.302142	0.0688578	-4.38791	1.14444e-05	5.25102e-05	DNA	TcMar-Tigger
MSTB-int	63.0741	0.298714	0.0652181	4.58023	4.64473e-06	2.30629e-05	LTR	ERVL-MaLR
MER30	276.11	-0.298112	0.0605901	-4.92015	8.648e-07	4.8726e-06	DNA	hAT-Charlie
MER51A	36.6517	0.298112	0.0664996	4.48291	7.36316e-06	3.53377e-05	LTR	ERV1
L1PBa1	125.533	-0.297917	0.0752706	-3.95794	7.55977e-05	0.000295742	LINE	L1
Chap1a_Mam	54.4275	0.296956	0.0959142	3.09606	0.0019611	0.00529661	DNA	hAT-Charlie
MER89-int	53.6634	0.296673	0.0726418	4.08405	4.42571e-05	0.000182543	LTR	ERV1
LTR47B2	16.2298	0.295965	0.0792461	3.73475	0.000187901	0.000671968	LTR	ERVL
Eutr5	29.8564	0.294479	0.0560934	5.2498	1.52268e-07	9.40565e-07	LTR?	LTR?
L1M5	3636.82	-0.293519	0.0601977	-4.87593	1.083e-06	5.94956e-06	LINE	L1
HERVK-int	45.7465	0.293281	0.0936032	3.13323	0.00172893	0.00473894	LTR	ERVK
MER31B	79.5338	0.291	0.102264	2.84557	0.00443325	0.0109642	LTR	ERV1
Kanga1	35.3275	0.290317	0.0715988	4.05477	5.01831e-05	0.000203731	DNA	TcMar-Tc2
LTR8	220.409	-0.290183	0.069375	-4.18282	2.87912e-05	0.000124312	LTR	ERV1
L1M3f	498.772	0.289388	0.107132	2.70122	0.00690849	0.0158982	LINE	L1
LTR68	21.5428	0.288924	0.0654442	4.41482	1.01094e-05	4.69467e-05	LTR	ERV1
ERV24_Prim-int	62.0561	0.288876	0.0660613	4.37284	1.22639e-05	5.5946e-05	LTR	ERV1
MER57E3	38.7168	0.28861	0.054813	5.26536	1.39916e-07	8.72616e-07	LTR	ERV1
ERV3-16A3_LTR	31.6646	0.287874	0.0776817	3.70581	0.000210715	0.000741233	LTR	ERVL
L1M3d	48.0316	0.287674	0.0737694	3.89964	9.63363e-05	0.000365795	LINE	L1
MER4E1	62.5553	0.286995	0.0667452	4.29986	1.70904e-05	7.66103e-05	LTR	ERV1
LTR91A	94.1395	-0.286437	0.0548035	-5.22662	1.72636e-07	1.05627e-06	LTR	LTR
LTR45B	27.95	0.285029	0.0695607	4.09756	4.17526e-05	0.000174442	LTR	ERV1
Tigger4a	148.252	-0.28494	0.0722768	-3.94235	8.06878e-05	0.000312817	DNA	TcMar-Tigger
MLT1H2-int	28.6131	0.283912	0.0607451	4.67383	2.95636e-06	1.50856e-05	LTR	ERVL-MaLR
L3b	237.196	-0.281697	0.084184	-3.3462	0.000819263	0.0024945	LINE	CR1
LTR23-int	30.6232	0.281436	0.0686815	4.09769	4.17285e-05	0.000174442	LTR	ERV1
LTR6A	46.0326	0.281266	0.101364	2.77481	0.00552334	0.013254	LTR	ERV1
LTR9A1	45.5611	0.280829	0.0711814	3.94526	7.97145e-05	0.000309974	LTR	ERV1
L1PB1	1135.89	-0.280349	0.0612238	-4.57908	4.67018e-06	2.31004e-05	LINE	L1
Tigger21a	14.2611	0.280131	0.0896821	3.1236	0.00178651	0.00486579	DNA	TcMar-Tigger
MER61D	32.8626	0.279078	0.0458989	6.08028	1.19972e-09	9.92844e-09	LTR	ERV1
L4_C_Mam	348.393	-0.278503	0.0732158	-3.80386	0.000142456	0.000526965	LINE	RTE-X
Tigger1a_Art	33.9234	-0.278391	0.0887036	-3.13844	0.00169851	0.00466549	DNA	TcMar-Tigger
MLT2B1	86.2518	0.278216	0.0706299	3.93907	8.17969e-05	0.000316167	LTR	ERVL
MER58A	403.876	-0.276507	0.0657057	-4.20827	2.57331e-05	0.000112234	DNA	hAT-Charlie
MER4D	276.552	-0.276194	0.0704578	-3.91999	8.85509e-05	0.000340236	LTR	ERV1
MamGypLTR3a	64.0156	-0.275594	0.071769	-3.84002	0.000123026	0.000459038	LTR	Gypsy
Chap1_Mam	84.0229	-0.273734	0.0806802	-3.39282	0.000691759	0.00216762	DNA	hAT-Charlie
MER58C	183.187	-0.272995	0.0704597	-3.87449	0.000106849	0.000403338	DNA	hAT-Charlie
MamGypLTR2b	37.4247	0.272941	0.061121	4.46558	7.98513e-06	3.80399e-05	LTR	Gypsy
Eutr2	21.3279	0.272428	0.0613405	4.44125	8.94379e-06	4.19871e-05	DNA	DNA
MLT2B5	38.2307	0.272417	0.0512254	5.318	1.04915e-07	6.60867e-07	LTR	ERVL
MIR	2814.91	-0.271597	0.0625941	-4.33901	1.43123e-05	6.46056e-05	SINE	MIR
MER57C1	19.0548	0.271236	0.0527758	5.13941	2.75607e-07	1.6247e-06	LTR	ERV1
Tigger1	888.949	-0.270724	0.0607669	-4.45513	8.38438e-06	3.9795e-05	DNA	TcMar-Tigger
Tigger9b	68.5075	0.270717	0.0950144	2.84922	0.00438272	0.0108601	DNA	TcMar-Tigger
Arthur1	59.1855	0.270365	0.0636433	4.24813	2.15565e-05	9.53063e-05	DNA	hAT-Tip100
MER70C	7.06559	0.27002	0.117171	2.30449	0.0211954	0.0426884	LTR	ERVL
HERVE_a-int	33.4405	0.269918	0.0844052	3.19789	0.00138439	0.00391359	LTR	ERV1
MER65D	35.0216	0.269225	0.0576456	4.67035	3.00691e-06	1.52831e-05	LTR	ERV1
LTR38B	15.6794	0.269045	0.0980187	2.74483	0.00605418	0.0143149	LTR	ERV1
HSMAR2	153.177	-0.26859	0.0678334	-3.95955	7.5091e-05	0.000294658	DNA	TcMar-Mariner
MER41G	11.7189	0.265878	0.0801057	3.31909	0.000903106	0.00269733	LTR	ERV1
HERV16-int	94.2631	0.265559	0.0653895	4.0612	4.88219e-05	0.00019883	LTR	ERVL
AluYk12	493.402	-0.265442	0.0637277	-4.16526	3.10997e-05	0.000132946	SINE	Alu
FordPrefect_a	20.26	0.263148	0.0325846	8.07586	6.7002e-16	1.15333e-14	DNA	hAT-Tip100
LTR45C	46.1525	0.262129	0.105037	2.4956	0.0125745	0.0270562	LTR	ERV1
MER74C	30.9028	0.261115	0.0510862	5.11126	3.20009e-07	1.85261e-06	LTR	ERVL
AluYi6	672.463	-0.260149	0.0606714	-4.28783	1.80426e-05	8.05985e-05	SINE	Alu
LTR41C	48.7362	0.260061	0.0687868	3.78068	0.000156401	0.000573618	LTR	ERVL
LTR62	35.7852	0.259848	0.070012	3.71147	0.000206056	0.000726825	LTR	ERVL
LTR72	26.8039	0.259812	0.0847917	3.06412	0.0021831	0.00583515	LTR	ERV1
Ricksha	51.9801	0.259477	0.0578681	4.48394	7.32783e-06	3.52994e-05	DNA	MULE-MuDR
FordPrefect	48.9485	0.259108	0.0479209	5.40699	6.40944e-08	4.15808e-07	DNA	hAT-Tip100
HERV35I-int	83.1715	0.258252	0.0694972	3.71601	0.000202393	0.000719805	LTR	ERV1
MER52-int	42.5562	0.257985	0.04831	5.34021	9.2839e-08	5.93342e-07	LTR	ERV1
MER75	31.7575	0.257911	0.0658184	3.91853	8.90906e-05	0.000341294	DNA	PiggyBac
X17_LINE	29.055	0.257622	0.088659	2.90576	0.00366365	0.00925591	LINE	CR1
AluYe6	656.774	-0.253117	0.0613305	-4.1271	3.67367e-05	0.00015601	SINE	Alu
MLT1J	509.274	-0.252154	0.0641691	-3.92952	8.51145e-05	0.000328008	LTR	ERVL-MaLR
LTR48	43.1425	0.251565	0.0897223	2.80382	0.0050501	0.012232	LTR	ERV1
LTR108a_Mam	56.3631	0.251017	0.0964175	2.60344	0.00922946	0.0207221	LTR	ERVL
Eutr18	54.3133	0.250867	0.101993	2.45965	0.0139072	0.02953	LTR?	LTR?
MamRep488	35.0301	0.250332	0.0673788	3.7153	0.000202965	0.000719857	DNA	hAT-Tip100
MER101	24.6804	0.249574	0.0610811	4.08595	4.38976e-05	0.000182224	LTR	ERV1
MLT1C2-int	34.6701	0.249423	0.0717126	3.47809	0.000504993	0.00167166	LTR	ERVL-MaLR
Charlie17b	37.6569	0.24757	0.0474754	5.21469	1.84129e-07	1.11601e-06	DNA	hAT-Charlie
LTR25-int	99.2632	-0.247294	0.0666026	-3.71298	0.000204832	0.000724489	LTR	ERV1
L2d2	1968.5	-0.246941	0.0679353	-3.63495	0.000278038	0.000962325	LINE	L2
MER58D	31.8702	0.24599	0.0770681	3.19185	0.00141362	0.00395876	DNA	hAT-Charlie
MER106B	54.2598	0.245865	0.0874972	2.80998	0.00495448	0.0120456	DNA	hAT-Charlie
Ricksha_0	31.7081	0.244846	0.075012	3.26409	0.00109818	0.00321032	DNA	MULE-MuDR
ORSL	57.0002	0.24429	0.0757597	3.22453	0.00126179	0.0036039	DNA	hAT-Tip100
LTR23	50.0159	0.244001	0.0727696	3.35306	0.000799238	0.00244506	LTR	ERV1
GSATII	34.1763	0.243572	0.0572459	4.25484	2.09201e-05	9.31303e-05	Satellite	centr
LTR8A	65.8636	0.243419	0.0714913	3.40488	0.000661934	0.00210482	LTR	ERV1
X12_LINE	14.6451	-0.243125	0.100836	-2.41109	0.0159047	0.0332249	LINE	Jockey
LTR16E1	61.9044	0.241978	0.0669355	3.6151	0.000300233	0.00103085	LTR	ERVL
LTR88a	55.3095	0.241898	0.0686945	3.52136	0.000429338	0.00144342	LTR	Gypsy?
MER51C	46.1073	0.241398	0.105642	2.28506	0.0223091	0.0446527	LTR	ERV1
MER20	465.918	-0.240741	0.0744892	-3.23189	0.00122975	0.00354378	DNA	hAT-Charlie
MER57D	29.9397	0.240202	0.0593294	4.04862	5.15211e-05	0.000208507	LTR	ERV1
MamGypLTR1c	68.2006	0.239601	0.0716409	3.34447	0.000824394	0.00250422	LTR	Gypsy
L1MA5	357.067	-0.239159	0.0691994	-3.45609	0.000548073	0.00178677	LINE	L1
MIR3	1299.05	-0.238918	0.0684413	-3.49085	0.000481493	0.00160622	SINE	MIR
MER115	55.1192	0.238894	0.0759175	3.14676	0.00165092	0.00455415	DNA	hAT-Tip100
MER34-int	29.8899	0.238546	0.0552444	4.31801	1.57444e-05	7.08224e-05	LTR	ERV1
MER52A	34.8003	0.237856	0.0591484	4.02134	5.78684e-05	0.000232013	LTR	ERV1
Charlie10	57.242	0.237712	0.0841751	2.82401	0.00474267	0.0115743	DNA	hAT-Charlie
L1ME4a	1518.36	-0.237444	0.065547	-3.6225	0.000291771	0.00100716	LINE	L1
MER67A	28.0838	0.237271	0.0611925	3.87745	0.000105556	0.000399628	LTR	ERV1
AluYe5	847.08	-0.237089	0.0585781	-4.04739	5.17911e-05	0.000208945	SINE	Alu
AluSg	7213.28	-0.236786	0.0559168	-4.23461	2.2895e-05	0.000100878	SINE	Alu
MER57E1	29.9532	0.236782	0.0927636	2.55253	0.0106944	0.0235606	LTR	ERV1
X7B_LINE	66.7995	0.236212	0.0998382	2.36595	0.0179838	0.0371474	LINE	CR1
AluSx	9854.62	-0.235539	0.057405	-4.10312	4.07623e-05	0.000171974	SINE	Alu
Tigger2a	177.059	-0.235384	0.0753493	-3.1239	0.00178471	0.00486579	DNA	TcMar-Tigger
LTR86A1	32.6446	0.23391	0.0677933	3.45034	0.000559871	0.00182064	LTR	ERVL
L1M3e	50.16	0.23379	0.0696941	3.35452	0.000795037	0.00243799	LINE	L1
Tigger17a	130.606	-0.233353	0.0682148	-3.42086	0.000624244	0.00200472	DNA	TcMar-Tigger
PABL_A-int	66.1973	0.233351	0.0715098	3.2632	0.0011016	0.00321032	LTR	ERV1
Charlie4z	270.031	-0.232979	0.0673813	-3.45763	0.000544958	0.00178253	DNA	hAT-Charlie
LTR83	24.6421	-0.232651	0.0861161	-2.7016	0.00690066	0.0158982	LTR	ERVL
LTR81B	48.1031	0.232595	0.0663092	3.50773	0.000451941	0.00151154	LTR	Gypsy
LTR33B	62.682	0.232285	0.0727128	3.19455	0.0014005	0.00393909	LTR	ERVL
L1M	29.213	0.231897	0.0578442	4.00899	6.09782e-05	0.000243724	LINE	L1
AluYg6	857.246	-0.231554	0.0599236	-3.86415	0.000111475	0.000418354	SINE	Alu
Tigger3b	566.317	-0.231159	0.0749554	-3.08395	0.00204273	0.00550557	DNA	TcMar-Tigger
Charlie10b	28.1383	0.230723	0.0524292	4.40066	1.07922e-05	4.97596e-05	DNA	hAT-Charlie
AluSq10	1525.32	-0.230583	0.0598089	-3.85533	0.000115575	0.000432484	SINE	Alu
L1PA7	1273.12	-0.230391	0.0614182	-3.75118	0.000176004	0.000634696	LINE	L1
MIR1_Amn	303.313	-0.230274	0.0720129	-3.19768	0.00138537	0.00391359	SINE	MIR
MER84	23.2246	0.230118	0.0575449	3.99893	6.36287e-05	0.000252753	LTR	ERV1
LTR16C	120.849	0.22973	0.0696227	3.29965	0.000968069	0.00286646	LTR	ERVL
L1M3a	53.9128	0.229349	0.0817363	2.80597	0.0050166	0.0121737	LINE	L1
MER57-int	79.4351	0.229038	0.0677669	3.37979	0.000725419	0.002251	LTR	ERV1
AluYk4	1122.34	-0.22886	0.0571183	-4.00678	6.15529e-05	0.000245262	SINE	Alu
AluYi6_4d	729.038	-0.22877	0.0644262	-3.55088	0.000383947	0.00130099	SINE	Alu
L2b	4378.68	-0.22841	0.069982	-3.26383	0.00109916	0.00321032	LINE	L2
AluY	5071.44	-0.228291	0.0515185	-4.43125	9.36889e-06	4.36651e-05	SINE	Alu
Tigger3c	63.0819	-0.227859	0.0671272	-3.39444	0.000687689	0.00216522	DNA	TcMar-Tigger
AluSq4	1374.03	-0.227608	0.0608563	-3.74009	0.000183954	0.000659681	SINE	Alu
LTR10C	54.3971	0.227532	0.0833179	2.73089	0.00631628	0.014826	LTR	ERV1
MER33	318.024	-0.227045	0.0620756	-3.65756	0.000254627	0.000890851	DNA	hAT-Charlie
LTR12D	34.7222	0.226825	0.0716803	3.16439	0.00155406	0.0043146	LTR	ERV1
MER61E	24.4524	0.224745	0.0616064	3.64807	0.000264215	0.000921895	LTR	ERV1
MER91C	28.3163	0.223876	0.0818512	2.73516	0.00623498	0.0146653	DNA	hAT-Tip100
X30_DNA	50.7127	0.223486	0.0874581	2.55535	0.010608	0.0234101	DNA	DNA
X1_DNA	50.5862	-0.222676	0.0828349	-2.68819	0.00718397	0.0164734	DNA	TcMar-Tigger
X6b_DNA	130.035	-0.222557	0.081264	-2.73869	0.00616852	0.0145586	DNA	TcMar-Tigger
LTR107_Mam	38.0281	0.221534	0.0582344	3.80418	0.000142275	0.000526965	LTR	LTR
AluYk11	744.633	-0.221422	0.0651198	-3.40022	0.000673308	0.00213573	SINE	Alu
LTR86B1	27.9556	0.221402	0.089895	2.46289	0.0137821	0.029361	LTR	ERVL
Tigger19a	179.835	-0.221221	0.0805356	-2.74687	0.00601671	0.0142524	DNA	TcMar-Tigger
MLT2A1	88.5868	0.220544	0.06374	3.46005	0.000540068	0.00177412	LTR	ERVL
LFSINE_Vert	46.6359	0.218923	0.0860303	2.54472	0.0109366	0.0239713	SINE	tRNA
AluYk2	1381.69	-0.218827	0.0560605	-3.90342	9.48447e-05	0.000361193	SINE	Alu
AluYc3	866.032	-0.21743	0.0606535	-3.58479	0.00033735	0.00115217	SINE	Alu
AluJb	10001.9	-0.217087	0.0577964	-3.75606	0.000172611	0.000626781	SINE	Alu
L1ME4b	1898.15	-0.216712	0.0635816	-3.40841	0.000653435	0.00208292	LINE	L1
LTR89B	46.2178	0.216633	0.0820057	2.64169	0.00824937	0.0186841	LTR	ERVL?
AluJr	8117.09	-0.216187	0.0577736	-3.74197	0.00018258	0.000656577	SINE	Alu
Tigger2	320.575	-0.215931	0.0739564	-2.9197	0.00350365	0.00890395	DNA	TcMar-Tigger
AluYh9	855.18	-0.215739	0.0636588	-3.38898	0.000701519	0.00219288	SINE	Alu
Charlie16a	128.784	-0.21489	0.0684596	-3.13893	0.00169563	0.00466549	DNA	hAT-Charlie
L1ME1	2086.42	-0.21462	0.0659568	-3.25394	0.00113816	0.00330938	LINE	L1
AluSg7	1791.14	-0.214406	0.0588923	-3.64065	0.000271952	0.00094379	SINE	Alu
L3	1216.87	-0.214303	0.0661752	-3.23842	0.00120193	0.00347135	LINE	CR1
Zaphod2	38.0906	0.214195	0.0626011	3.42159	0.000622558	0.0020043	DNA	hAT-Tip100
LTR16B	34.3599	0.213844	0.0830111	2.57609	0.00999246	0.0223188	LTR	ERVL
MER4C	44.5984	0.213299	0.0773144	2.75885	0.0058005	0.0137655	LTR	ERV1
L1MC2	438.271	-0.213268	0.0631849	-3.3753	0.000737341	0.00227729	LINE	L1
LTR53-int	45.2745	0.213042	0.0589175	3.61593	0.000299269	0.00103028	LTR	ERVL
EUTREP16	50.6034	0.212298	0.0636996	3.3328	0.000859772	0.00259945	LTR	LTR
MLT2B4	116.348	0.211471	0.0678537	3.11658	0.00182965	0.00496235	LTR	ERVL
AluSc5	1550.78	-0.21141	0.0595727	-3.54878	0.000387027	0.00130799	SINE	Alu
MER104	109.257	-0.210349	0.0759517	-2.76951	0.00561403	0.013398	DNA	TcMar-Tc2
MLT2B3	113.273	0.210083	0.0758565	2.76948	0.00561451	0.013398	LTR	ERVL
LTR104_Mam	89.9522	0.209882	0.0685929	3.05982	0.00221472	0.00589527	LTR	Gypsy
Charlie4a	158.801	-0.20955	0.0770226	-2.72063	0.00651578	0.0152113	DNA	hAT-Charlie
MER44A	112.358	-0.209522	0.0873309	-2.39918	0.0164319	0.0342708	DNA	TcMar-Tigger
MER2B	76.8267	-0.208962	0.0768882	-2.71774	0.00657298	0.0153172	DNA	TcMar-Tigger
Tigger19b	114.196	-0.208502	0.078239	-2.66493	0.00770042	0.017564	DNA	TcMar-Tigger
AluSp	4752.81	-0.208047	0.0567789	-3.66415	0.00024816	0.000870582	SINE	Alu
LTR27D	19.6454	0.208012	0.0614674	3.3841	0.000714108	0.00222148	LTR	ERV1
Charlie9	41.5027	0.207657	0.0815589	2.5461	0.0108934	0.0239406	DNA	hAT-Charlie
LTR28B	25.2861	0.205587	0.0693859	2.96295	0.00304706	0.00788329	LTR	ERV1
LTR24C	30.2841	0.205423	0.0714568	2.87478	0.00404304	0.0101548	LTR	ERV1
L1MEa	62.1791	0.205149	0.0600995	3.41349	0.000641365	0.0020546	LINE	L1
ORSL-2b	39.6825	0.204991	0.0567926	3.60946	0.000306831	0.00105071	DNA	hAT-Tip100
L2c	5735.87	-0.204118	0.0674301	-3.02711	0.00246905	0.00649193	LINE	L2
AluYd8	465.079	-0.203958	0.0617751	-3.30162	0.000961298	0.00285953	SINE	Alu
LTR103_Mam	55.4284	0.202983	0.080943	2.50772	0.0121512	0.0262327	LTR	ERV1?
MLT1F1	138.518	0.20257	0.0873508	2.31904	0.0203927	0.0415252	LTR	ERVL-MaLR
LTR52-int	27.7962	0.202488	0.0698014	2.90092	0.00372065	0.00938156	LTR	ERVL
AluSc	3508.47	-0.201698	0.053335	-3.78172	0.000155747	0.000572847	SINE	Alu
AluYj4	1259.28	-0.200502	0.059029	-3.39667	0.000682102	0.00215304	SINE	Alu
L1MB2	614.129	-0.200265	0.0674411	-2.96948	0.00298307	0.00773322	LINE	L1
L1PA15-16	168.495	0.199962	0.0697101	2.86847	0.00412459	0.0102796	LINE	L1
MER83	37.6571	0.199063	0.0862605	2.30769	0.0210162	0.0423937	LTR	ERV1
MER89	44.5983	0.198306	0.0697219	2.84424	0.00445179	0.010989	LTR	ERV1
LTR58	25.0779	0.198125	0.0643453	3.0791	0.00207629	0.00558435	LTR	ERV1
AluYa8	698.021	-0.197456	0.0621972	-3.17468	0.00150002	0.00418256	SINE	Alu
AluSz	3176.82	-0.196943	0.056814	-3.46645	0.000527389	0.00173888	SINE	Alu
Charlie18a	176.313	-0.196144	0.0662835	-2.95917	0.00308469	0.00796466	DNA	hAT-Charlie
ERV3-16A3_I-int	190.662	0.195226	0.0636162	3.06881	0.00214915	0.00576829	LTR	ERVL
UCON105	59.901	0.194736	0.0832335	2.33964	0.0193026	0.0396179	DNA	hAT?
MLT1H1-int	32.9794	0.19419	0.0597878	3.24799	0.00116224	0.00337182	LTR	ERVL-MaLR
LTR32	52.9932	0.194164	0.0791164	2.45415	0.0141217	0.0299362	LTR	ERVL
AluSg4	1878.88	-0.192395	0.0585779	-3.28443	0.00102188	0.00301197	SINE	Alu
L1MEd	1359.58	-0.192326	0.0652289	-2.94848	0.00319341	0.00817993	LINE	L1
MER102a	145.204	-0.191361	0.070723	-2.70578	0.00681434	0.0157376	DNA	hAT-Charlie
MER57B1	39.1713	0.191344	0.0751617	2.54576	0.010904	0.0239406	LTR	ERV1
MER51B	32.4177	0.190775	0.0823027	2.31797	0.0204509	0.0415252	LTR	ERV1
L1PA10	946.186	-0.190646	0.0582494	-3.27292	0.00106443	0.00313024	LINE	L1
Helitron3Na_Mam	48.0922	0.190242	0.0821972	2.31446	0.0206424	0.0418357	RC	Helitron
MER46C	136.303	-0.18975	0.077062	-2.4623	0.0138051	0.0293614	DNA	TcMar-Tigger
LTR85c	65.832	0.189667	0.0661128	2.86884	0.00411977	0.0102796	LTR	Gypsy?
L1PA12	273.874	-0.189589	0.0670216	-2.82878	0.00467264	0.0114466	LINE	L1
MER3	394.986	-0.189358	0.0808072	-2.34334	0.019112	0.0392893	DNA	hAT-Charlie
AluSx3	6795.58	-0.18887	0.0567785	-3.32644	0.000879636	0.00264711	SINE	Alu
AluSq	2685.06	-0.188849	0.0569062	-3.31861	0.000904683	0.00269733	SINE	Alu
MER110A	31.4825	0.188693	0.0841716	2.24177	0.0249762	0.0495304	LTR	ERV1
AluSq2	5013.99	-0.188477	0.0567501	-3.32117	0.00089641	0.00268507	SINE	Alu
Zaphod4a	35.0003	0.188169	0.0539817	3.4858	0.000490668	0.00163261	DNA	hAT-Tip100
MER39B	64.6244	0.188065	0.0621537	3.0258	0.00247973	0.00650678	LTR	ERV1
L1PB	174.659	-0.188027	0.0587952	-3.19801	0.00138382	0.00391359	LINE	L1
BSR_Beta	51.2602	0.187902	0.0664166	2.82914	0.00466728	0.0114466	Satellite	Satellite
Arthur1B	78.3018	0.187777	0.0705224	2.66265	0.00775273	0.0176521	DNA	hAT-Tip100
Tigger2b_Pri	115.854	-0.18726	0.0674246	-2.77732	0.00548086	0.0131765	DNA	TcMar-Tigger
X6A_LINE	24.1591	0.187198	0.0756691	2.4739	0.0133649	0.0285664	LINE	CR1
AluJo	3098.2	-0.186733	0.0578676	-3.22691	0.00125136	0.00358207	SINE	Alu
L1ME3Cz	886.038	-0.186045	0.0680217	-2.73508	0.00623643	0.0146653	LINE	L1
LTR82B	38.2897	0.186017	0.0573643	3.24273	0.0011839	0.00342695	LTR	ERVL
Zaphod5b	13.5516	0.186014	0.0629183	2.95644	0.00311215	0.00800355	DNA	hAT-Tip100
MamRTE1	140.063	-0.185839	0.0786346	-2.36332	0.018112	0.0373524	LINE	RTE-BovB
AluYa5	992.638	-0.185155	0.0557225	-3.32281	0.000891154	0.00267553	SINE	Alu
Charlie24	45.6703	0.185019	0.0662056	2.79461	0.00519626	0.0125625	DNA	hAT-Charlie
AluYm1	1556.61	-0.184418	0.0579847	-3.18047	0.00147038	0.00410878	SINE	Alu
L1P5	60.5042	0.183773	0.0742481	2.47512	0.013319	0.0285154	LINE	L1
7SLRNA	562.047	-0.182209	0.0716824	-2.54189	0.0110256	0.0241255	srpRNA	srpRNA
L1MB3	1109.31	-0.182042	0.0644461	-2.82472	0.00473214	0.0115705	LINE	L1
AluSx4	3075.45	-0.181814	0.0569079	-3.19488	0.00139891	0.00393909	SINE	Alu
AluSc8	3137.11	-0.181727	0.0563093	-3.2273	0.00124965	0.00358207	SINE	Alu
L1M2	751.701	-0.181322	0.0654275	-2.77135	0.00558245	0.013371	LINE	L1
MER63B	52.4374	0.18095	0.063784	2.83691	0.00455522	0.0112229	DNA	hAT-Blackjack
LTR5	54.5025	0.180757	0.064182	2.81632	0.00485774	0.0118327	LTR	ERVK
AluYf1	1225.67	-0.180515	0.0578109	-3.1225	0.00179321	0.00487375	SINE	Alu
MamRep605b	134.894	-0.180088	0.0741756	-2.42786	0.0151881	0.0319868	LTR?	LTR?
PRIMA4_LTR	37.3345	0.179437	0.0735081	2.44106	0.0146443	0.0309425	LTR	ERV1
Charlie1a	342.05	-0.178929	0.0623363	-2.87039	0.00409972	0.0102666	DNA	hAT-Charlie
L1ME3B	558.988	-0.178188	0.0735314	-2.42329	0.0153808	0.0322872	LINE	L1
MER91A	68.7522	-0.177848	0.0782648	-2.27239	0.023063	0.0460125	DNA	hAT-Tip100
AluYh3	1187.56	-0.177554	0.0586227	-3.02875	0.00245564	0.00646986	SINE	Alu
MamTip3	41.4347	0.177475	0.076862	2.309	0.0209434	0.0423129	DNA	hAT-Tip100
L1PB2	411.991	-0.177343	0.0640617	-2.76831	0.00563481	0.0134217	LINE	L1
LTR56	51.9352	0.177286	0.0730543	2.42677	0.0152338	0.0320306	LTR	ERV1
MLT1J2-int	41.7539	0.176828	0.0598072	2.95662	0.00311027	0.00800355	LTR	ERVL-MaLR
L1MA9	904.838	-0.176778	0.0620356	-2.84962	0.0043771	0.0108601	LINE	L1
AluYb8	838.103	-0.176441	0.0563277	-3.13241	0.00173378	0.00474217	SINE	Alu
LTR27E	23.1184	0.17539	0.0584752	2.99939	0.00270519	0.00708397	LTR	ERV1
MLT1G	75.8009	0.173205	0.0651787	2.65739	0.00787481	0.0178986	LTR	ERVL-MaLR
Kanga1d	61.7232	0.173086	0.0645482	2.68149	0.00732944	0.0167474	DNA	TcMar-Tc2
L1MEi	497.981	-0.172816	0.072788	-2.37423	0.0175855	0.0363829	LINE	L1
MLT1A0	398.393	-0.172076	0.0691878	-2.48708	0.0128796	0.0276206	LTR	ERVL-MaLR
MER41D	33.6202	0.17184	0.0634499	2.70828	0.00676326	0.0156476	LTR	ERV1
MLT1A1	209.872	-0.17149	0.0650781	-2.63515	0.00841002	0.0190146	LTR	ERVL-MaLR
L1P4d	44.7569	0.170958	0.067818	2.52084	0.0117075	0.0254879	LINE	L1
LTR49	61.863	0.170844	0.0626773	2.72577	0.00641522	0.0150037	LTR	ERV1
L1MA4A	622.753	-0.17074	0.0664157	-2.57078	0.0101471	0.022586	LINE	L1
AluSx1	6883.95	-0.169675	0.0557088	-3.04576	0.00232096	0.0061527	SINE	Alu
L1MC1	812.464	-0.168749	0.0621522	-2.71509	0.00662569	0.0153845	LINE	L1
L1MA8	564.349	-0.168362	0.0670408	-2.51134	0.0120272	0.0260086	LINE	L1
LTR12E	55.9101	-0.167423	0.0551147	-3.03771	0.00238383	0.0063064	LTR	ERV1
AluYc	1445.3	-0.167007	0.0567931	-2.94061	0.00327564	0.00837395	SINE	Alu
MLT1E1A	84.101	0.166355	0.0667378	2.49266	0.012679	0.0272356	LTR	ERVL-MaLR
AluJr4	1336.13	-0.166069	0.0609024	-2.7268	0.00639525	0.0149841	SINE	Alu
UCON34	55.2448	-0.165993	0.0711976	-2.33144	0.0197304	0.0403675	DNA	hAT-Charlie
L1ME2	882.729	-0.164765	0.0689823	-2.38851	0.0169167	0.0351682	LINE	L1
LTR55	29.1096	0.16468	0.0667091	2.46863	0.0135631	0.0289422	LTR	ERVL?
AluYk3	1915.34	-0.164115	0.0550827	-2.97942	0.00288792	0.00750977	SINE	Alu
AluYb9	474.747	-0.163189	0.0615099	-2.65305	0.00797673	0.0180983	SINE	Alu
Eutr16	37.4559	0.162627	0.0621738	2.61568	0.00890491	0.0200283	DNA?	hAT-Tip100?
LTR78	163.536	0.161115	0.0671956	2.3977	0.0164985	0.0343542	LTR	ERV1
MER5B	632.491	-0.1601	0.0635384	-2.51974	0.0117441	0.0255246	DNA	hAT-Charlie
L5	61.9244	0.158459	0.0702038	2.25713	0.0239999	0.0476675	LINE	RTE-X
Kanga1b	36.5039	0.158457	0.0683634	2.31786	0.020457	0.0415252	DNA	TcMar-Tc2
Zaphod	73.9412	0.15672	0.0609243	2.57238	0.0101003	0.0225207	DNA	hAT-Tip100
LTR12	55.0845	-0.155529	0.0526958	-2.95144	0.00316291	0.00811792	LTR	ERV1
L1ME4c	951.29	-0.155287	0.0680782	-2.28101	0.0225478	0.0450607	LINE	L1
L1PBb	40.0209	0.154755	0.0614643	2.5178	0.011809	0.0255797	LINE	L1
AluSz6	5443.45	-0.153809	0.0584022	-2.63361	0.00844816	0.0190607	SINE	Alu
MADE1	82.764	0.153388	0.0506038	3.03117	0.00243612	0.00643156	DNA	TcMar-Mariner
LTR10E	31.3485	0.153314	0.061292	2.50137	0.0123713	0.0266633	LTR	ERV1
L1ME3G	1974.73	-0.152462	0.0629629	-2.42146	0.0154585	0.0323975	LINE	L1
AluYh7	783.062	-0.150378	0.0614697	-2.44638	0.01443	0.0305395	SINE	Alu
L1MA5A	260.422	-0.149855	0.0641619	-2.33558	0.0195131	0.0399863	LINE	L1
Tigger5b	56.1551	0.147086	0.0568883	2.58553	0.00972294	0.0217545	DNA	TcMar-Tigger
LTR54	57.4135	0.143033	0.0564849	2.53223	0.011334	0.0247584	LTR	ERV1
FLAM_C	2206.85	-0.139873	0.0552963	-2.52952	0.011422	0.0249084	SINE	Alu
MER66C	46.5075	0.139675	0.0545003	2.56284	0.0103821	0.0229903	LTR	ERV1
L1P3	357.78	-0.139128	0.0542202	-2.56598	0.0102885	0.0228221	LINE	L1
BC200	271.505	-0.138154	0.0524675	-2.63314	0.00845993	0.0190607	scRNA	scRNA
Charlie4	27.0332	0.13614	0.0540706	2.51781	0.0118085	0.0255797	DNA	hAT-Charlie
LTR54B	82.2013	-0.130204	0.0501241	-2.59764	0.00938663	0.0210384	LTR	ERV1
LTR40a	58.7977	0.126077	0.0529124	2.38274	0.0171842	0.0356669	LTR	ERVL
MER67C	54.9316	0.122446	0.0532371	2.3	0.021448	0.0431299	LTR	ERV1

## Sheet: RA_vs_nonRA_ERE_repeats
Repeat_name	baseMean	log2FoldChange	lfcSE	stat	pvalue	padj	Class	Family
X9_LINE	2.4817	-1.75275	0.335225	-5.22856	1.70834e-07	9.78208e-07	LINE	L1
UCON60	2.72929	1.72076	0.151892	11.3288	9.4443e-30	2.48763e-27	Unknown	Unknown
LTR47B	1.31508	1.69467	0.745294	2.27383	0.0229761	0.0449621	LTR	ERVL
UCON85	2.26414	-1.6161	0.314774	-5.13415	2.83424e-07	1.56836e-06	Unknown	Unknown
_CATTC_n	14.9158	1.60238	0.252335	6.35022	2.15011e-10	1.98021e-09	Satellite	Satellite
LTR22C0	2.09136	-1.59622	0.332876	-4.79523	1.62484e-06	7.64257e-06	LTR	ERVK
tRNA-Met	0.289166	-1.5838	0.65647	-2.41261	0.015839	0.0322909	tRNA	tRNA
HY5	1.11842	-1.58138	0.422507	-3.74284	0.000181949	0.000571901	scRNA	scRNA
TAR1	4.93586	1.44209	0.184747	7.80574	5.91524e-15	1.09724e-13	Satellite	telo
LTR22A	2.55606	1.29485	0.262061	4.94101	7.77178e-07	3.92162e-06	LTR	ERVK
MER75A	2.90338	1.25947	0.105102	11.9833	4.34627e-33	5.72403e-30	DNA	PiggyBac
MER123	2.82404	-1.20245	0.403392	-2.98084	0.00287459	0.00701082	DNA?	DNA?
LTR2752	1.8924	1.16998	0.339359	3.44761	0.000565574	0.00161926	LTR	ERV1
PrimLTR79	4.11477	1.15122	0.205644	5.59811	2.16707e-08	1.40592e-07	LTR	ERV1
SST1	4.68334	1.05142	0.107448	9.78539	1.30097e-22	8.56689e-21	Satellite	centr
MSTA1-int	1.90259	-1.04879	0.198496	-5.28369	1.2661e-07	7.47736e-07	LTR	ERVL-MaLR
LTR22C	1.36292	1.04584	0.332829	3.14229	0.00167634	0.00438045	LTR	ERVK
UCON80_AMi	4.71601	1.0393	0.137546	7.55608	4.15396e-14	6.67166e-13	Unknown	Unknown
tRNA-Ile-ATA	0.476049	-1.03427	0.396377	-2.60931	0.00907242	0.0195235	tRNA	tRNA
Eulor10	8.96419	1.02088	0.424185	2.40668	0.0160983	0.0327689	DNA?	DNA?
AmnHarb1	1.81399	1.01791	0.17045	5.97188	2.34534e-09	1.85724e-08	DNA	Harbinger
tRNA-Val-GTY	0.512531	-0.991622	0.426119	-2.3271	0.01996	0.0398293	tRNA	tRNA
UCON22	1.64201	0.972877	0.140211	6.93867	3.95803e-12	4.65421e-11	Unknown	Unknown
SAR	5.24728	0.968724	0.289834	3.34235	0.000830733	0.00229848	Satellite	Satellite
UCON86	3.86179	0.953092	0.341814	2.78834	0.0052979	0.0120924	LINE	L2
_GAATG_n	32.8514	0.946696	0.213169	4.44106	8.95179e-06	3.69577e-05	Satellite	Satellite
MamRep1894	25.0368	-0.927129	0.124802	-7.42883	1.09565e-13	1.56845e-12	DNA	hAT
MER9B	2.40307	-0.919571	0.224226	-4.10108	4.1122e-05	0.000149195	LTR	ERVK
UCON97	6.46765	0.915624	0.0915604	10.0002	1.52072e-23	1.5406e-21	DNA	DNA
UCON35	11.8788	-0.900239	0.203741	-4.41854	9.93678e-06	4.07687e-05	DNA	DNA
L2-1_Crp	7.24373	-0.886065	0.135459	-6.54121	6.10213e-11	5.99739e-10	LINE	L2
LTR1F1	2.07497	0.883089	0.360357	2.4506	0.014262	0.0293944	LTR	ERV1
tRNA-Lys-AAA	2.35314	0.833917	0.14249	5.85244	4.84404e-09	3.56402e-08	tRNA	tRNA
MER130	5.20011	0.82014	0.289436	2.83358	0.00460296	0.0107294	DNA	DNA
Eulor6D	21.3381	-0.812337	0.191853	-4.23417	2.29402e-05	8.80825e-05	DNA?	DNA?
MARE8	4.86586	-0.810807	0.255655	-3.17148	0.00151662	0.00400278	DNA	DNA
LTR69	0.744248	0.734151	0.308284	2.38141	0.0172463	0.0347918	LTR	ERVL
UCON4	7.56386	-0.726536	0.22879	-3.17556	0.00149548	0.00395614	DNA	DNA
Penelope1_Vert	1.73344	0.719189	0.157421	4.56856	4.91096e-06	2.12057e-05	LINE	Penelope
UCON14	1.70604	-0.714746	0.316387	-2.25909	0.0238777	0.0465191	DNA?	DNA?
LTR06	4.5268	0.707575	0.188333	3.75704	0.000171933	0.00054827	LTR	ERV1
UCON87B	4.74795	0.70585	0.0876002	8.05762	7.77925e-16	1.89727e-14	Unknown	Unknown
MLT1N2-int	2.66361	0.700121	0.13777	5.0818	3.73867e-07	2.00972e-06	LTR	ERVL-MaLR
Eulor5A	2.35083	0.684691	0.256366	2.67076	0.00756793	0.0166393	DNA?	DNA?
Ricksha_a	8.43227	-0.680902	0.251494	-2.70743	0.00678065	0.0150847	DNA	MULE-MuDR
MER121B	5.78848	0.674211	0.0654403	10.3027	6.85159e-25	7.51962e-23	DNA	hAT?
X2_LINE	3.93452	-0.672335	0.27009	-2.4893	0.0127996	0.0267573	LINE	CR1
UCON80	7.93637	0.660647	0.120286	5.49232	3.96689e-08	2.52386e-07	DNA	hAT?
HERVH48-int	56.6317	-0.651784	0.0879981	-7.40679	1.29391e-13	1.81285e-12	LTR	ERV1
Charlie7b_Mars	0.406893	-0.650214	0.277016	-2.34721	0.0189148	0.0379737	DNA	hAT-Charlie
HERVL74-int	40.481	-0.648315	0.0829502	-7.81571	5.46529e-15	1.04316e-13	LTR	ERVL
LTR108b_Mam	11.2664	0.629532	0.0751992	8.37153	5.68761e-17	1.87265e-15	LTR	ERVL
LTR108e_Mam	8.81576	0.616845	0.0706122	8.73567	2.42209e-18	9.66634e-17	LTR	ERVL
UCON1	3.29439	0.614974	0.149706	4.10787	3.99321e-05	0.00014568	Unknown	Unknown
MER92C	11.9642	0.606074	0.0619224	9.78763	1.27244e-22	8.56689e-21	LTR	ERV1
MARE4	6.41053	-0.605425	0.191407	-3.16303	0.00156137	0.00410445	DNA	hAT-Tip100
L1P	9.90041	-0.602501	0.0995981	-6.04932	1.45455e-09	1.161e-08	LINE	L1
MER85	26.7621	-0.59923	0.116769	-5.13176	2.87039e-07	1.58172e-06	DNA	PiggyBac
MLT1E-int	7.63836	0.589574	0.0515071	11.4464	2.44982e-30	1.07547e-27	LTR	ERVL-MaLR
LTR1F2	18.7913	0.588916	0.0878425	6.70422	2.02483e-11	2.20388e-10	LTR	ERV1
ALR_Alpha	341.855	0.58855	0.07408	7.94478	1.94529e-15	4.1999e-14	Satellite	centr
UCON31	10.2192	0.578967	0.0774855	7.47194	7.90204e-14	1.18329e-12	Unknown	Unknown
LTR35A	9.21585	0.578915	0.0867784	6.67119	2.53739e-11	2.71686e-10	LTR	ERV1
LTR41	84.0551	-0.576261	0.0786824	-7.32388	2.40893e-13	3.27068e-12	LTR	ERVL
LTR109A2	8.05235	0.575194	0.0504409	11.4033	4.02461e-30	1.3251e-27	LTR	ERV1
LTR43-int	85.3734	0.562284	0.0857876	6.55437	5.58779e-11	5.53317e-10	LTR	ERV1
LTR1	9.76076	0.559237	0.0482306	11.5951	4.36491e-31	2.87429e-28	LTR	ERV1
CR1-1_Amn	10.5328	-0.556271	0.18747	-2.96726	0.00300471	0.00727428	LINE	CR1
hAT-N1_Mam	8.32559	-0.544136	0.174918	-3.11081	0.00186574	0.00483697	DNA	hAT-Tip100?
LTR14	18.4935	0.539288	0.0721308	7.47653	7.63083e-14	1.16858e-12	LTR	ERVK
LTR75	14.6832	0.53585	0.0876924	6.11057	9.92765e-10	8.27513e-09	LTR	ERVL
LTR27B	8.25968	0.527479	0.0697639	7.56091	4.0025e-14	6.50776e-13	LTR	ERV1
HERV1_I-int	5.12514	0.526938	0.102919	5.11994	3.05631e-07	1.67715e-06	LTR	ERV1
MARE10	9.60235	0.521764	0.0648608	8.04437	8.66867e-16	2.07575e-14	DNA	TcMar-Tigger
UCON16	7.76353	-0.516846	0.0802244	-6.4425	1.17518e-10	1.12153e-09	Unknown	Unknown
LTR39-int	11.7698	0.515495	0.0681407	7.56515	3.8742e-14	6.3779e-13	LTR	ERV1
Tigger6	17.1739	0.511725	0.0565823	9.04391	1.51171e-19	7.37379e-18	DNA	TcMar-Tigger
LTR2B	52.5029	-0.510655	0.130938	-3.89999	9.61952e-05	0.000323186	LTR	ERV1
MER92D	8.53454	0.505743	0.0854649	5.91755	3.26775e-09	2.50211e-08	LTR	ERV1
MER87B	33.9355	0.502653	0.0869263	5.78252	7.35896e-09	5.15518e-08	LTR	ERV1
MLT1E1A-int	2.19104	0.499763	0.135227	3.69573	0.000219255	0.000676251	LTR	ERVL-MaLR
MER131	140.533	-0.497886	0.0862352	-5.77358	7.76028e-09	5.40756e-08	DNA?	DNA?
LTR86A2	13.1837	0.496612	0.060753	8.17428	2.97644e-16	7.83995e-15	LTR	ERVL
UCON9	7.72537	0.496594	0.0879789	5.64446	1.65698e-08	1.09112e-07	Unknown	Unknown
LTR3	7.72125	0.496483	0.049744	9.98076	1.85048e-23	1.62472e-21	LTR	ERVK
LTR81A	92.7118	0.493237	0.0515387	9.57024	1.0666e-21	6.38508e-20	LTR	Gypsy
MER4D	276.552	-0.491249	0.0491682	-9.99119	1.66565e-23	1.56691e-21	LTR	ERV1
UCON6	21.1534	-0.489054	0.168407	-2.904	0.00368431	0.00880623	Unknown	Unknown
UCON28c	2.13846	-0.486614	0.172798	-2.81609	0.00486119	0.0112319	Unknown	Unknown
MLT1O-int	10.3936	0.477324	0.0425041	11.2301	2.90288e-29	6.37182e-27	LTR	ERVL-MaLR
MLT1L-int	11.9492	0.471994	0.0646058	7.30575	2.75727e-13	3.66801e-12	LTR	ERVL-MaLR
MER11B	71.5374	0.471494	0.0957576	4.92384	8.48643e-07	4.21759e-06	LTR	ERVK
Charlie4a	158.801	-0.46638	0.0539961	-8.63729	5.75638e-18	2.22975e-16	DNA	hAT-Charlie
MamGypLTR1d	71.5217	0.464714	0.0750471	6.19229	5.92958e-10	5.20617e-09	LTR	Gypsy
MLT1F1-int	10.5813	0.464672	0.0927478	5.01006	5.44143e-07	2.85512e-06	LTR	ERVL-MaLR
UCON28b	10.2675	0.460495	0.0630688	7.30148	2.84627e-13	3.74853e-12	Unknown	Unknown
UCON9B	11.2382	0.459717	0.0421416	10.9089	1.04555e-27	1.72124e-25	Unknown	Unknown
LTR1C3	8.72755	0.457472	0.0728951	6.27577	3.47919e-10	3.18201e-09	LTR	ERV1
MER51-int	81.3789	-0.454063	0.0553468	-8.20396	2.32603e-16	6.51784e-15	LTR	ERV1
MSTB2-int	13.2253	0.444253	0.0595658	7.45818	8.77226e-14	1.28367e-12	LTR	ERVL-MaLR
MER9a2	11.927	-0.442021	0.115951	-3.81215	0.000137762	0.000449091	LTR	ERVK
L1MEh	390.24	-0.442015	0.040377	-10.9472	6.85435e-28	1.2896e-25	LINE	L1
Zaphod5b	13.5516	0.436222	0.0521791	8.3601	6.26677e-17	2.01301e-15	DNA	hAT-Tip100
MER84-int	30.3665	-0.431994	0.081581	-5.29528	1.18834e-07	7.04974e-07	LTR	ERV1
MER76-int	17.4336	0.430014	0.0511959	8.39939	4.48814e-17	1.55549e-15	LTR	ERVL
LOR1a	56.3665	0.428508	0.0683186	6.2722	3.55981e-10	3.23329e-09	LTR	ERV1
LTR2C	21.5792	-0.425343	0.150305	-2.82987	0.00465663	0.0108353	LTR	ERV1
MSTA	496.678	-0.424775	0.0426909	-9.95	2.52172e-23	2.07569e-21	LTR	ERVL-MaLR
MamRTE2	2.75104	0.423767	0.155652	2.72254	0.00647826	0.0144608	LINE	RTE-BovB
LTR7Y	75.8793	0.423256	0.0774392	5.46565	4.61208e-08	2.87872e-07	LTR	ERV1
AluYi6	672.463	-0.420889	0.0426043	-9.87904	5.13212e-23	3.97588e-21	SINE	Alu
LTR81AB	13.8558	0.418994	0.0549198	7.6292	2.36212e-14	4.04015e-13	LTR	Gypsy
AluYk12	493.402	-0.410389	0.0447827	-9.164	5.00077e-20	2.74417e-18	SINE	Alu
LTR18A	12.484	0.40782	0.038327	10.6406	1.92984e-26	2.5416e-24	LTR	ERVL
LTR26E	37.9035	0.404343	0.0578328	6.99158	2.71808e-12	3.22496e-11	LTR	ERV1
Helitron1Na_Mam	20.1797	0.402184	0.0580565	6.92747	4.28442e-12	4.99343e-11	RC	Helitron
LTR61	52.2111	-0.400959	0.0475661	-8.4295	3.47131e-17	1.26992e-15	LTR	ERV1
LTR9C	20.1999	0.400815	0.0605336	6.62136	3.55905e-11	3.74982e-10	LTR	ERV1
MER87	9.18942	0.398453	0.0806658	4.93955	7.83013e-07	3.93598e-06	LTR	ERV1
LTR81	18.9787	0.393555	0.0666388	5.9058	3.50949e-09	2.67168e-08	LTR	Gypsy
AluY	5071.44	-0.392601	0.0360857	-10.8797	1.44072e-27	2.10825e-25	SINE	Alu
LTR10B1	5.07321	0.39253	0.139303	2.81781	0.00483531	0.0112115	LTR	ERV1
MLT1-int	17.6905	0.391903	0.0793967	4.93601	7.97386e-07	3.97787e-06	LTR	ERVL-MaLR
MLT1E2-int	12.4535	0.391207	0.0681753	5.73826	9.56561e-09	6.52741e-08	LTR	ERVL-MaLR
AluYe6	656.774	-0.389852	0.0430724	-9.05109	1.4155e-19	7.17004e-18	SINE	Alu
MamRep605b	134.894	-0.389561	0.0521775	-7.46607	8.26277e-14	1.2227e-12	LTR?	LTR?
Cheshire	145.147	-0.384998	0.0813072	-4.73511	2.18937e-06	1.01172e-05	DNA	hAT-Charlie
LTR21B	14.7944	0.382652	0.0581549	6.57988	4.70817e-11	4.84426e-10	LTR	ERV1
MER58B	239.127	-0.382523	0.0511951	-7.47187	7.90658e-14	1.18329e-12	DNA	hAT-Charlie
Tigger12A	50.8133	-0.380806	0.0628132	-6.06252	1.34005e-09	1.08272e-08	DNA	TcMar-Tigger
hAT-N1a_Mam	56.0141	-0.379931	0.0652972	-5.81849	5.93816e-09	4.2503e-08	DNA	hAT-Tip100
REP522	24.231	0.378631	0.0471222	8.03509	9.35111e-16	2.19918e-14	Satellite	telo
UCON47	19.5324	0.377813	0.0624306	6.05172	1.43306e-09	1.15081e-08	Unknown	Unknown
MARE6	24.3803	0.377425	0.0608992	6.19753	5.73569e-10	5.06973e-09	LINE	L1-Tx1
HERV-Fc2-int	13.8045	0.377198	0.0360949	10.4502	1.46251e-25	1.75102e-23	LTR	ERV1
HSMAR2	153.177	-0.377061	0.0479509	-7.86348	3.73594e-15	7.56959e-14	DNA	TcMar-Mariner
Tigger1	888.949	-0.373151	0.0426401	-8.75117	2.11157e-18	8.69045e-17	DNA	TcMar-Tigger
MER5A	538.249	-0.372686	0.0420003	-8.87341	7.09402e-19	3.22166e-17	DNA	hAT-Charlie
HERVL18-int	12.9328	0.370628	0.0382839	9.68103	3.63045e-22	2.27681e-20	LTR	ERVL
LTR30	18.9942	-0.369433	0.0884721	-4.1757	2.97065e-05	0.000111463	LTR	ERV1
MIRc	1612.99	-0.368339	0.0439982	-8.3717	5.67946e-17	1.87265e-15	SINE	MIR
AluYe5	847.08	-0.364684	0.0411229	-8.86814	7.4379e-19	3.26524e-17	SINE	Alu
AluYk4	1122.34	-0.363614	0.0400758	-9.07316	1.15619e-19	6.09081e-18	SINE	Alu
X6a_DNA	68.2567	-0.362789	0.0560271	-6.47524	9.466e-11	9.0998e-10	DNA	TcMar-Tigger
MER83A-int	10.6141	0.362261	0.0681102	5.31875	1.0448e-07	6.25456e-07	LTR	ERV1
AluYg6	857.246	-0.359696	0.0420602	-8.55194	1.21038e-17	4.55448e-16	SINE	Alu
AluYi6_4d	729.038	-0.359396	0.0452211	-7.94753	1.90264e-15	4.17628e-14	SINE	Alu
MER83C	22.0129	0.358023	0.0691745	5.17564	2.27126e-07	1.26748e-06	LTR	ERV1
AluYk11	744.633	-0.357016	0.0457035	-7.81157	5.64787e-15	1.06261e-13	SINE	Alu
A-rich	3211.69	-0.355626	0.0378155	-9.40423	5.24129e-21	3.00121e-19	Low_complexity	Low_complexity
L1ME4a	1518.36	-0.355032	0.0459195	-7.73162	1.06186e-14	1.91571e-13	LINE	L1
MER11D	13.3979	0.354843	0.0919678	3.85834	0.000114159	0.000375868	LTR	ERVK
MLT1B-int	38.9587	-0.354805	0.0584689	-6.06826	1.29305e-09	1.05773e-08	LTR	ERVL-MaLR
AluYk2	1381.69	-0.354736	0.039319	-9.02199	1.84708e-19	8.68787e-18	SINE	Alu
AluSq10	1525.32	-0.352665	0.0419332	-8.41016	4.09435e-17	1.45737e-15	SINE	Alu
MER103C	405.737	-0.351778	0.0495807	-7.09507	1.29287e-12	1.59131e-11	DNA	hAT-Charlie
EUTREP14	14.8893	0.3512	0.0673043	5.21809	1.80773e-07	1.02804e-06	Unknown	Unknown
LTR47B2	16.2298	0.350665	0.0600925	5.83542	5.3656e-09	3.88269e-08	LTR	ERVL
GSAT	14.5231	0.347674	0.0352341	9.86752	5.75704e-23	4.21223e-21	Satellite	centr
AluSq4	1374.03	-0.346191	0.0426719	-8.11286	4.94401e-16	1.22854e-14	SINE	Alu
AluYd8	465.079	-0.345951	0.0434398	-7.96391	1.66682e-15	3.78482e-14	SINE	Alu
L1MC4a	693.396	-0.344919	0.0536228	-6.43231	1.25675e-10	1.19075e-09	LINE	L1
LTR3A	22.0582	0.344524	0.0807098	4.26867	1.96638e-05	7.63929e-05	LTR	ERVK
MIRb	3526.98	-0.341558	0.0453916	-7.52471	5.28388e-14	8.1869e-13	SINE	MIR
AluYj4	1259.28	-0.339814	0.0413999	-8.2081	2.24725e-16	6.43397e-15	SINE	Alu
Tigger19a	179.835	-0.338796	0.0567415	-5.97087	2.3599e-09	1.85724e-08	DNA	TcMar-Tigger
LTR1B1	9.66257	0.338492	0.0661713	5.11539	3.13094e-07	1.7039e-06	LTR	ERV1
U2	24.0325	0.337728	0.0798067	4.23182	2.31803e-05	8.87455e-05	snRNA	snRNA
AluYh9	855.18	-0.337385	0.0446721	-7.55248	4.27058e-14	6.73191e-13	SINE	Alu
X6b_DNA	130.035	-0.337	0.0570796	-5.90404	3.54712e-09	2.6848e-08	DNA	TcMar-Tigger
MER50C	18.0722	0.336085	0.0546577	6.1489	7.80233e-10	6.62946e-09	LTR	ERV1
MLT1F-int	36.338	-0.335558	0.0523963	-6.40424	1.51125e-10	1.41157e-09	LTR	ERVL-MaLR
AluYc3	866.032	-0.335293	0.0425708	-7.87612	3.37716e-15	6.94957e-14	SINE	Alu
Tigger10	142.583	-0.334815	0.0595996	-5.61773	1.93483e-08	1.26147e-07	DNA	TcMar-Tigger
LTR16D1	12.5125	0.334571	0.106467	3.1425	0.00167513	0.00438045	LTR	ERVL
Charlie17a	48.8962	-0.334053	0.0705838	-4.73271	2.21539e-06	1.01661e-05	DNA	hAT-Charlie
U13	40.1467	-0.332371	0.114668	-2.89855	0.00374894	0.00894448	snRNA	snRNA
AluJb	10001.9	-0.330961	0.0404699	-8.17795	2.88702e-16	7.75959e-15	SINE	Alu
LTR37A	73.8845	-0.329745	0.0442544	-7.45111	9.25576e-14	1.33954e-12	LTR	ERV1
MER47A	112.765	-0.329366	0.0553585	-5.94969	2.68654e-09	2.08128e-08	DNA	TcMar-Tigger
AluSc	3508.47	-0.329069	0.0373684	-8.80607	1.2961e-18	5.50633e-17	SINE	Alu
U1	52.3353	0.328265	0.131421	2.49782	0.0124959	0.0262056	snRNA	snRNA
AluSz	3176.82	-0.326976	0.0398042	-8.21462	2.12829e-16	6.22879e-15	SINE	Alu
Tigger23a	68.6207	-0.326164	0.0812558	-4.01404	5.96891e-05	0.000210189	DNA	TcMar-Tigger
MER58A	403.876	-0.325377	0.0461026	-7.05767	1.69317e-12	2.04578e-11	DNA	hAT-Charlie
HERVIP10FH-int	251.132	0.325224	0.0911851	3.56664	0.000361593	0.00107015	LTR	ERV1
AluSq	2685.06	-0.324996	0.0398756	-8.15023	3.63244e-16	9.19986e-15	SINE	Alu
AluSg	7213.28	-0.324432	0.03916	-8.28479	1.18315e-16	3.71002e-15	SINE	Alu
LTR77	16.3693	0.324411	0.0492698	6.58437	4.56832e-11	4.76994e-10	LTR	ERV1
AluYh3	1187.56	-0.324042	0.041123	-7.87983	3.27829e-15	6.94957e-14	SINE	Alu
AluYm1	1556.61	-0.323185	0.0406567	-7.94913	1.87827e-15	4.17628e-14	SINE	Alu
MIR	2814.91	-0.323039	0.0438438	-7.36796	1.73262e-13	2.40195e-12	SINE	MIR
AluSg7	1791.14	-0.322752	0.0412827	-7.8181	5.36251e-15	1.03859e-13	SINE	Alu
AluYa5	992.638	-0.322663	0.0391148	-8.24912	1.59567e-16	4.77612e-15	SINE	Alu
AluSg4	1878.88	-0.322294	0.0410604	-7.84926	4.18497e-15	8.35092e-14	SINE	Alu
AluSc5	1550.78	-0.321493	0.0417671	-7.69727	1.39006e-14	2.44095e-13	SINE	Alu
LTR7C	84.5324	0.321476	0.115917	2.77334	0.00554844	0.0125555	LTR	ERV1
L1M4a1	227.841	-0.321219	0.0512782	-6.26425	3.74621e-10	3.3563e-09	LINE	L1
MLT1J2	243.041	-0.32079	0.0499006	-6.42858	1.28801e-10	1.21165e-09	LTR	ERVL-MaLR
Tigger3a	140.752	-0.319727	0.05272	-6.06462	1.32263e-09	1.07525e-08	DNA	TcMar-Tigger
LTR31	31.8584	0.319307	0.0953009	3.35052	0.00080661	0.00224115	LTR	ERV1
L4_A_Mam	297.377	-0.318388	0.0477784	-6.66385	2.66743e-11	2.83307e-10	LINE	RTE-X
AluSx1	6883.95	-0.318153	0.0390138	-8.15489	3.49492e-16	9.02512e-15	SINE	Alu
AluYa8	698.021	-0.316073	0.0436757	-7.23681	4.59368e-13	5.92595e-12	SINE	Alu
AluYk3	1915.34	-0.315975	0.0386158	-8.18252	2.77966e-16	7.62671e-15	SINE	Alu
LTR7B	124.532	0.314843	0.0920214	3.42141	0.000622962	0.0017606	LTR	ERV1
L1MD	386.902	-0.314248	0.044253	-7.10115	1.2372e-12	1.53716e-11	LINE	L1
AluSx	9854.62	-0.313102	0.040196	-7.78939	6.73358e-15	1.23168e-13	SINE	Alu
AluYh7	783.062	-0.312263	0.0431565	-7.23561	4.63457e-13	5.92595e-12	SINE	Alu
Tigger12c	76.5356	0.311673	0.062833	4.96034	7.03702e-07	3.60613e-06	DNA	TcMar-Tigger
AluYb8	838.103	-0.311588	0.0395549	-7.87734	3.34428e-15	6.94957e-14	SINE	Alu
MER11C	144.554	0.311347	0.0895769	3.47575	0.000509418	0.00146486	LTR	ERVK
LTR19-int	43.5424	-0.311003	0.064334	-4.8342	1.3368e-06	6.44897e-06	LTR	ERV1
UCON101	11.2788	0.310861	0.0611	5.08774	3.62357e-07	1.95583e-06	Unknown	Unknown
AluYf1	1225.67	-0.308981	0.0405554	-7.61874	2.56156e-14	4.32509e-13	SINE	Alu
LTR1E	18.1887	0.308753	0.0476587	6.47842	9.2689e-11	8.97584e-10	LTR	ERV1
PABL_B-int	51.9253	-0.308561	0.0528341	-5.84018	5.2143e-09	3.81513e-08	LTR	ERV1
Charlie22a	77.4442	-0.306925	0.0585938	-5.23819	1.62163e-07	9.36704e-07	DNA	hAT-Charlie
AluJr	8117.09	-0.306333	0.0404564	-7.57194	3.67704e-14	6.12995e-13	SINE	Alu
AluSx3	6795.58	-0.306087	0.0397625	-7.69788	1.38341e-14	2.44095e-13	SINE	Alu
AluYc	1445.3	-0.305715	0.03983	-7.67551	1.6476e-14	2.85512e-13	SINE	Alu
MER124	93.3296	-0.305563	0.0787609	-3.87963	0.000104617	0.000347056	DNA?	DNA?
Charlie2b	204.336	-0.305008	0.053968	-5.65164	1.58929e-08	1.0518e-07	DNA	hAT-Charlie
MamRep1879	79.1289	-0.305007	0.066758	-4.56885	4.90415e-06	2.12057e-05	DNA	hAT-Tip100?
L4_C_Mam	348.393	-0.3048	0.0514821	-5.9205	3.20959e-09	2.47195e-08	LINE	RTE-X
HAL1	1545.06	-0.30397	0.0415954	-7.30778	2.71598e-13	3.64995e-12	LINE	L1
Tigger17d	14.5283	-0.302438	0.082219	-3.67845	0.000234656	0.000717036	DNA	TcMar-Tigger
AluSp	4752.81	-0.300328	0.0397692	-7.55177	4.2937e-14	6.73191e-13	SINE	Alu
AluSz6	5443.45	-0.300204	0.0409018	-7.33962	2.14205e-13	2.93863e-12	SINE	Alu
X7C_LINE	19.2295	-0.299134	0.132533	-2.25705	0.0240048	0.0466561	LINE	CR1
L1MCa	575.972	-0.297747	0.0486156	-6.12451	9.09634e-10	7.67941e-09	LINE	L1
HERV9-int	19.1052	0.297514	0.068172	4.36417	1.27604e-05	5.07719e-05	LTR	ERV1
HERVK14C-int	17.7857	0.297405	0.0453412	6.55926	5.40759e-11	5.3953e-10	LTR	ERVK
MSTD-int	70.0584	-0.296078	0.0551681	-5.36684	8.01298e-08	4.88569e-07	LTR	ERVL-MaLR
U3	28.3094	0.295288	0.106609	2.76983	0.00560855	0.0126481	snRNA	snRNA
AluSq2	5013.99	-0.295147	0.0397478	-7.4255	1.12353e-13	1.59106e-12	SINE	Alu
MER81	63.605	-0.295106	0.0629289	-4.68951	2.73858e-06	1.22677e-05	DNA	hAT-Blackjack
Charlie1a	342.05	-0.294174	0.0438224	-6.71287	1.90835e-11	2.12991e-10	DNA	hAT-Charlie
L1MA3	849.007	-0.293451	0.0476083	-6.16386	7.09946e-10	6.1111e-09	LINE	L1
MLT1N2	199.906	-0.293443	0.0506193	-5.79707	6.74829e-09	4.77822e-08	LTR	ERVL-MaLR
L1PA11	540.801	-0.292999	0.0424913	-6.89551	5.36705e-12	6.20036e-11	LINE	L1
L1PBb	40.0209	0.29288	0.0459993	6.36705	1.92697e-10	1.7872e-09	LINE	L1
Charlie8	130.601	-0.292642	0.0501339	-5.83722	5.30803e-09	3.86225e-08	DNA	hAT-Charlie
AluYb9	474.747	-0.292455	0.0432594	-6.76051	1.37505e-11	1.54781e-10	SINE	Alu
HERVK14-int	28.3677	-0.292281	0.0741303	-3.9428	8.05359e-05	0.000274782	LTR	ERVK
MER51B	32.4177	-0.292096	0.059163	-4.93714	7.92784e-07	3.96995e-06	LTR	ERV1
MER34B-int	101.072	-0.291526	0.0472604	-6.16852	6.89333e-10	6.01226e-09	LTR	ERV1
AluJo	3098.2	-0.29114	0.0405446	-7.18074	6.93372e-13	8.78049e-12	SINE	Alu
MER112	265.025	-0.290743	0.0500737	-5.8063	6.3869e-09	4.54678e-08	DNA	hAT-Charlie
MER70C	7.06559	0.290036	0.0878874	3.30009	0.000966555	0.00263551	LTR	ERVL
AluSx4	3075.45	-0.289341	0.0398716	-7.25682	3.96296e-13	5.16754e-12	SINE	Alu
MER57E2	20.3094	0.289193	0.0431094	6.70835	1.96834e-11	2.17841e-10	LTR	ERV1
LTR49-int	161.927	-0.289066	0.0433125	-6.67397	2.48982e-11	2.68779e-10	LTR	ERV1
UCON76	20.0908	0.288247	0.0591986	4.86915	1.12077e-06	5.50595e-06	Unknown	Unknown
MSTB1-int	33.9596	0.288152	0.0656149	4.39156	1.12539e-05	4.5187e-05	LTR	ERVL-MaLR
MER97c	17.4425	0.287971	0.0624826	4.60882	4.04959e-06	1.76017e-05	DNA	hAT-Tip100
MER77B	84.0503	-0.287024	0.0657236	-4.36714	1.25883e-05	5.02386e-05	LTR	ERVL
Tigger16a	159.115	-0.286949	0.062203	-4.6131	3.96708e-06	1.73576e-05	DNA	TcMar-Tigger
LTR28	15.1503	0.286123	0.049102	5.82711	5.63946e-09	4.05856e-08	LTR	ERV1
LTR56	51.9352	-0.286119	0.0521375	-5.48778	4.07023e-08	2.57716e-07	LTR	ERV1
LTR54B	82.2013	-0.285832	0.0364898	-7.83321	4.75579e-15	9.34833e-14	LTR	ERV1
MLT1A1	209.872	-0.285637	0.0458406	-6.23108	4.63221e-10	4.12204e-09	LTR	ERVL-MaLR
HERVI-int	15.6436	0.285055	0.0648028	4.39881	1.08847e-05	4.38816e-05	LTR	ERV1
MER34B	36.4188	0.284111	0.0613644	4.6299	3.65846e-06	1.61144e-05	LTR	ERV1
L1ME3E	380.354	-0.28352	0.0517886	-5.47458	4.38562e-08	2.76357e-07	LINE	L1
LTR1D	36.5377	-0.283372	0.0518828	-5.46178	4.71375e-08	2.92831e-07	LTR	ERV1
MamRep434	181.605	-0.283342	0.0553698	-5.11726	3.10002e-07	1.69408e-06	DNA	TcMar-Tigger
AluSc8	3137.11	-0.28198	0.0394532	-7.14722	8.85519e-13	1.11069e-11	SINE	Alu
MER54B	18.0186	0.281945	0.0658452	4.28194	1.85271e-05	7.26196e-05	LTR	ERVL
MER58C	183.187	-0.28194	0.0496481	-5.67876	1.35675e-08	9.07026e-08	DNA	hAT-Charlie
MLT1C	223.205	-0.281494	0.0398619	-7.06175	1.64424e-12	2.00506e-11	LTR	ERVL-MaLR
X17_LINE	29.055	0.280825	0.0638443	4.39859	1.08954e-05	4.38816e-05	LINE	CR1
AluJr4	1336.13	-0.280405	0.0427074	-6.56573	5.178e-11	5.20567e-10	SINE	Alu
MER5A1	255.23	-0.280355	0.0429514	-6.52726	6.69843e-11	6.53469e-10	DNA	hAT-Charlie
Charlie16a	128.784	-0.280334	0.0485967	-5.76858	7.99402e-09	5.54112e-08	DNA	hAT-Charlie
HAL1ME	402.721	-0.280205	0.0501896	-5.58292	2.36512e-08	1.52689e-07	LINE	L1
MER102a	145.204	-0.279538	0.050159	-5.57304	2.50334e-08	1.60824e-07	DNA	hAT-Charlie
LTR38B	15.6794	0.278955	0.0720105	3.8738	0.000107149	0.000354562	LTR	ERV1
HERVFH19-int	14.9082	0.278665	0.0815767	3.41598	0.000635522	0.00179225	LTR	ERV1
Charlie10a	30.2109	-0.278498	0.0473806	-5.8779	4.15501e-09	3.10304e-08	DNA	hAT-Charlie
MLT2E	20.4959	0.27842	0.0559102	4.97976	6.36618e-07	3.30089e-06	LTR	ERVL
L1ME3F	413.036	-0.277841	0.0499287	-5.56476	2.62512e-08	1.67829e-07	LINE	L1
MLT1E2	137.716	-0.277198	0.0394969	-7.01821	2.24722e-12	2.69054e-11	LTR	ERVL-MaLR
L3	1216.87	-0.276862	0.0463738	-5.97023	2.36914e-09	1.85724e-08	LINE	CR1
MER113	220.454	-0.276139	0.052103	-5.29988	1.15881e-07	6.90568e-07	DNA	hAT-Charlie
L1P4b	20.2682	0.275629	0.0400917	6.87497	6.20031e-12	7.1007e-11	LINE	L1
LTR10D	52.2551	-0.275517	0.0735927	-3.7438	0.000181255	0.000571083	LTR	ERV1
L1M8	172.392	-0.275072	0.0575242	-4.78184	1.73694e-06	8.11188e-06	LINE	L1
LTR71B	24.7973	0.273283	0.040082	6.8181	9.22549e-12	1.04741e-10	LTR	ERV1
MER84	23.2246	0.272192	0.0447761	6.07896	1.20963e-09	9.95674e-09	LTR	ERV1
LTR26	25.6588	-0.272185	0.0786749	-3.45961	0.000540955	0.00155215	LTR	ERV1
tRNA-Lys-AAG	10.1626	0.271445	0.0412722	6.57694	4.80241e-11	4.87017e-10	tRNA	tRNA
L2c	5735.87	-0.271192	0.0472177	-5.74344	9.27707e-09	6.36349e-08	LINE	L2
FAM	612.36	-0.270731	0.0411235	-6.58335	4.59971e-11	4.76994e-10	SINE	Alu
DNA1_Mam	8.93827	0.270006	0.0765278	3.52821	0.000418384	0.00121296	DNA	TcMar
LSU-rRNA_Hsa	1492.83	-0.268695	0.0879529	-3.05499	0.00225068	0.00567844	rRNA	rRNA
LTR55	29.1096	0.268586	0.0501874	5.35167	8.7148e-08	5.26486e-07	LTR	ERVL?
L1ME3Cz	886.038	-0.268431	0.047726	-5.62443	1.86122e-08	1.21952e-07	LINE	L1
LTR58	25.0779	0.266935	0.0487681	5.47356	4.41071e-08	2.76615e-07	LTR	ERV1
L1M7	286.122	-0.266726	0.0512876	-5.20059	1.98661e-07	1.1229e-06	LINE	L1
MER70A	30.7027	-0.266644	0.0717577	-3.7159	0.00020248	0.00062893	LTR	ERVL
Charlie2a	152.853	-0.265793	0.0570439	-4.65944	3.17067e-06	1.40598e-05	DNA	hAT-Charlie
MER34C	25.8789	0.263375	0.0457797	5.7531	8.76229e-09	6.04185e-08	LTR	ERV1
MER48	21.9192	0.262384	0.0610923	4.29487	1.74795e-05	6.89235e-05	LTR	ERV1
HERVE-int	36.6223	0.262181	0.0497106	5.27414	1.33378e-07	7.80706e-07	LTR	ERV1
L1MEd	1359.58	-0.26194	0.0457372	-5.72706	1.02186e-08	6.9015e-08	LINE	L1
L1ME4b	1898.15	-0.261463	0.0445612	-5.8675	4.42411e-09	3.27334e-08	LINE	L1
L1M4	1227.26	-0.261346	0.0457464	-5.71292	1.11057e-08	7.46234e-08	LINE	L1
Tigger2b_Pri	115.854	-0.260963	0.0478742	-5.45101	5.00855e-08	3.09684e-07	DNA	TcMar-Tigger
PRIMAX-int	11.6042	0.260926	0.057366	4.54845	5.4043e-06	2.32597e-05	LTR	ERV1
L1MEg	901.608	-0.260616	0.0459479	-5.67197	1.41163e-08	9.38945e-08	LINE	L1
L1M5	3636.82	-0.259707	0.042164	-6.15944	7.30041e-10	6.24328e-09	LINE	L1
MER117	136.236	-0.259498	0.0580188	-4.47266	7.72542e-06	3.24025e-05	DNA	hAT-Charlie
Charlie30b	48.7001	0.259162	0.0664895	3.89778	9.70766e-05	0.000325318	DNA	hAT-Charlie
L2b	4378.68	-0.257988	0.049016	-5.26333	1.41469e-07	8.20772e-07	LINE	L2
Tigger8	67.1054	-0.257812	0.0689048	-3.74157	0.000182876	0.000573445	DNA	TcMar-Tigger
polypurine	17.5078	0.256964	0.0321157	8.00119	1.23222e-15	2.84707e-14	Low_complexity	Low_complexity
LTR68	21.5428	0.256492	0.0498069	5.14973	2.60856e-07	1.44957e-06	LTR	ERV1
EUTREP15	17.9749	0.256164	0.0446646	5.73528	9.73529e-09	6.60896e-08	LTR	ERV1?
L1MC5	1073.87	-0.256134	0.0502656	-5.0956	3.47632e-07	1.88408e-06	LINE	L1
MER68	93.0124	-0.255467	0.057381	-4.45211	8.50305e-06	3.53588e-05	LTR	ERVL
Tigger2	320.575	-0.254751	0.0519943	-4.89961	9.60293e-07	4.75453e-06	DNA	TcMar-Tigger
Charlie4z	270.031	-0.254269	0.0474409	-5.3597	8.33595e-08	5.05919e-07	DNA	hAT-Charlie
MARNA	234.239	-0.253975	0.0502735	-5.05187	4.37507e-07	2.33278e-06	DNA	TcMar-Mariner
LTR82A	68.8947	-0.253078	0.0520051	-4.86642	1.1364e-06	5.54311e-06	LTR	ERVL
L1M2c	73.5735	0.252475	0.064061	3.94116	8.10886e-05	0.000275241	LINE	L1
LTR37-int	98.7427	-0.25173	0.0530483	-4.74529	2.08204e-06	9.65509e-06	LTR	ERV1
L1ME4c	951.29	-0.25147	0.0477389	-5.26762	1.38205e-07	8.05382e-07	LINE	L1
LTR43B	21.5531	0.250965	0.0407034	6.16571	7.01668e-10	6.07958e-09	LTR	ERV1
HERVKC4-int	20.7508	0.250864	0.0520283	4.82168	1.42352e-06	6.79268e-06	LTR	ERVK
MER61E	24.4524	0.250738	0.0480547	5.21776	1.81097e-07	1.02804e-06	LTR	ERV1
Tigger17a	130.606	-0.250412	0.0482498	-5.1899	2.10402e-07	1.17915e-06	DNA	TcMar-Tigger
Helitron2Na_Mam	55.5081	-0.250095	0.0574834	-4.35074	1.35681e-05	5.3823e-05	RC?	Helitron?
LTR60B	28.397	0.249787	0.0379802	6.57678	4.80731e-11	4.87017e-10	LTR	ERV1
LTR53	22.5588	0.249755	0.0752475	3.31911	0.000903039	0.00247256	LTR	ERVL
L1MD1	583.452	-0.249641	0.0516839	-4.83015	1.3643e-06	6.55758e-06	LINE	L1
LTR45	23.7726	0.248858	0.0417029	5.9674	2.41061e-09	1.87856e-08	LTR	ERV1
Tigger9a	62.8124	-0.24866	0.0514939	-4.82893	1.37272e-06	6.57406e-06	DNA	TcMar-Tigger
Charlie19a	156.387	-0.24827	0.0622006	-3.99145	6.56712e-05	0.000228807	DNA	hAT-Charlie
FordPrefect_a	20.26	0.247594	0.0299311	8.27214	1.31578e-16	4.02996e-15	DNA	hAT-Tip100
MamGypsy2-LTR	22.7292	0.24565	0.0461262	5.32561	1.00612e-07	6.05051e-07	LTR	Gypsy
Charlie9	41.5027	0.245219	0.0584553	4.19499	2.72883e-05	0.00010357	DNA	hAT-Charlie
L1MC	239.141	-0.245045	0.0402832	-6.08306	1.17914e-09	9.76682e-09	LINE	L1
X12_LINE	14.6451	0.243437	0.0793472	3.068	0.00215499	0.00546843	LINE	Jockey
LTR81B	48.1031	0.243096	0.0483403	5.02885	4.93422e-07	2.62031e-06	LTR	Gypsy
FLAM_C	2206.85	-0.242958	0.0387622	-6.26791	3.65924e-10	3.30083e-09	SINE	Alu
LTR8	220.409	-0.242411	0.0488408	-4.96329	6.93074e-07	3.57952e-06	LTR	ERV1
L1MB7	1711.68	-0.241085	0.0460691	-5.23312	1.66669e-07	9.58532e-07	LINE	L1
MER31A	54.4388	0.240734	0.0676006	3.56112	0.000369273	0.00108799	LTR	ERV1
MER61F	21.9153	0.240355	0.0407597	5.89689	3.70426e-09	2.78772e-08	LTR	ERV1
LTR71A	9.88787	0.239366	0.0669644	3.57453	0.000350856	0.00104307	LTR	ERV1
PABL_A-int	66.1973	-0.239342	0.0507345	-4.71753	2.3872e-06	1.08039e-05	LTR	ERV1
MER94	125.073	-0.237867	0.0565542	-4.20601	2.59922e-05	9.89358e-05	DNA	hAT-Blackjack
L1M4a2	208.729	-0.237117	0.0596457	-3.97542	7.0256e-05	0.000243493	LINE	L1
MER45A	95.2435	-0.23672	0.0439658	-5.38419	7.27711e-08	4.47849e-07	DNA	hAT-Tip100
Charlie10b	28.1383	0.236596	0.0402559	5.87729	4.17037e-09	3.10304e-08	DNA	hAT-Charlie
Charlie1b	168.586	-0.23638	0.0526865	-4.48654	7.2389e-06	3.05565e-05	DNA	hAT-Charlie
Charlie11	16.251	0.236096	0.0622516	3.79262	0.000149068	0.000483553	DNA	hAT-Charlie
Tigger13a	195.375	-0.235719	0.0592111	-3.98099	6.8629e-05	0.000238481	DNA	TcMar-Tigger
MamRTE1	140.063	-0.235449	0.0555239	-4.2405	2.2302e-05	8.58823e-05	LINE	RTE-BovB
LTR16B1	42.5516	0.235402	0.0464935	5.06311	4.12478e-07	2.20827e-06	LTR	ERVL
MER57C2	25.7418	0.235227	0.0406112	5.79217	6.94814e-09	4.89342e-08	LTR	ERV1
SATR2	20.3935	0.235173	0.050147	4.68967	2.7365e-06	1.22677e-05	Satellite	Satellite
LTR5	54.5025	0.235108	0.0471599	4.98534	6.18521e-07	3.21973e-06	LTR	ERVK
L1MC1	812.464	-0.234643	0.0436302	-5.378	7.53164e-08	4.61357e-07	LINE	L1
HERV30-int	22.2138	0.233686	0.0485956	4.80879	1.51845e-06	7.16775e-06	LTR	ERV1
LTR1F	14.4162	0.231966	0.0476466	4.86848	1.1246e-06	5.50595e-06	LTR	ERV1
LTR16A1	54.0973	0.231473	0.0552121	4.19244	2.75976e-05	0.00010423	LTR	ERVL
L1ME2	882.729	-0.231374	0.0483507	-4.78533	1.70709e-06	8.00085e-06	LINE	L1
MER4E	65.1216	-0.23011	0.054692	-4.20737	2.58357e-05	9.86252e-05	LTR	ERV1
Tigger11a	57.8378	-0.230066	0.0521749	-4.40952	1.03602e-05	4.21124e-05	DNA	TcMar-Tigger
MER2	420.457	-0.22984	0.0465092	-4.94181	7.74017e-07	3.9207e-06	DNA	TcMar-Tigger
X24_DNA	24.5177	0.229685	0.0477363	4.81154	1.49775e-06	7.09545e-06	DNA	DNA
MamRep4096	64.9258	-0.229553	0.0520175	-4.413	1.01949e-05	4.16977e-05	DNA	hAT-Tip100
Zaphod2	38.0906	0.229305	0.046318	4.95066	7.39626e-07	3.76095e-06	DNA	hAT-Tip100
MST-int	37.4837	0.228298	0.0535257	4.26521	1.99717e-05	7.73612e-05	LTR	ERVL-MaLR
LTR72	26.8039	-0.228274	0.0599276	-3.80915	0.000139444	0.000453452	LTR	ERV1
Eutr15	38.3272	-0.227939	0.0586093	-3.88913	0.000100604	0.000334601	DNA	hAT-Tip100?
BC200	271.505	-0.227505	0.0371639	-6.12166	9.26067e-10	7.76834e-09	scRNA	scRNA
MIR3	1299.05	-0.226312	0.0479713	-4.71765	2.3858e-06	1.08039e-05	SINE	MIR
L5	61.9244	-0.225905	0.0496986	-4.5455	5.48046e-06	2.35106e-05	LINE	RTE-X
MER31-int	87.3498	-0.225127	0.0481247	-4.67799	2.89707e-06	1.289e-05	LTR	ERV1
Charlie7	177.046	-0.224725	0.0536048	-4.19225	2.76206e-05	0.00010423	DNA	hAT-Charlie
MER20B	210.969	-0.224389	0.0557768	-4.02298	5.7466e-05	0.000203996	DNA	hAT-Charlie
MER5B	632.491	-0.224136	0.04461	-5.02436	5.05125e-07	2.67169e-06	DNA	hAT-Charlie
MER91B	26.0026	-0.224094	0.077385	-2.89583	0.00378154	0.00898731	DNA	hAT-Tip100
UCON105	59.901	-0.223796	0.0590904	-3.78736	0.000152259	0.00049028	DNA	hAT?
Charlie15a	258.414	-0.223687	0.0521367	-4.29038	1.78366e-05	7.0122e-05	DNA	hAT-Charlie
LTR1C1	20.9267	0.223067	0.0447035	4.98992	6.04029e-07	3.15677e-06	LTR	ERV1
MLT1G1	114.627	-0.223036	0.0482843	-4.61923	3.85168e-06	1.69089e-05	LTR	ERVL-MaLR
L1ME3G	1974.73	-0.221599	0.0441253	-5.02205	5.11233e-07	2.69318e-06	LINE	L1
MER67A	28.0838	0.221199	0.0468742	4.71899	2.37017e-06	1.08011e-05	LTR	ERV1
Ricksha_c	69.1412	-0.220608	0.0582082	-3.78997	0.000150664	0.00048753	DNA	MULE-MuDR
MER104	109.257	-0.220489	0.053571	-4.11584	3.85778e-05	0.000141131	DNA	TcMar-Tc2
L1MB3	1109.31	-0.219871	0.0451961	-4.86483	1.14558e-06	5.56725e-06	LINE	L1
L1ME3B	558.988	-0.219343	0.0515927	-4.25143	2.12405e-05	8.20345e-05	LINE	L1
MamRep38	72.9536	-0.218574	0.0716859	-3.04904	0.00229571	0.00576995	DNA	hAT
L1MB8	1123.25	-0.216223	0.0456863	-4.73278	2.21469e-06	1.01661e-05	LINE	L1
Mam_R4	73.6016	0.21549	0.0717656	3.0027	0.00267597	0.00656284	LINE	Dong-R4
L1M2	751.701	-0.215243	0.0459231	-4.68704	2.77182e-06	1.23745e-05	LINE	L1
Tigger3c	63.0819	-0.214305	0.0481378	-4.45191	8.5108e-06	3.53588e-05	DNA	TcMar-Tigger
LTR25	31.8901	0.214185	0.0525443	4.07627	4.57641e-05	0.000164227	LTR	ERV1
Charlie13b	45.9528	-0.213787	0.0796413	-2.68437	0.0072667	0.0160575	DNA	hAT-Charlie
GA-rich	9197.24	0.213504	0.088291	2.41818	0.0155983	0.0318495	Low_complexity	Low_complexity
LTR108a_Mam	56.3631	-0.213344	0.0688005	-3.10091	0.00192929	0.0049821	LTR	ERVL
LTR47B3	7.54832	0.212173	0.0801439	2.6474	0.00811122	0.017657	LTR	ERVL
MSTB-int	63.0741	0.211802	0.0475887	4.45069	8.55957e-06	3.54495e-05	LTR	ERVL-MaLR
L1PB4	575.732	-0.211424	0.0468421	-4.51353	6.37559e-06	2.72619e-05	LINE	L1
FLAM_A	1378.51	-0.211157	0.0406213	-5.19817	2.0126e-07	1.13273e-06	SINE	Alu
MER33	318.024	-0.210292	0.0436572	-4.81691	1.45802e-06	6.93217e-06	DNA	hAT-Charlie
MamGypsy2-I	74.8393	-0.210252	0.0561395	-3.74517	0.000180273	0.00056935	LTR	Gypsy
L1ME2z	458.765	-0.210204	0.0522731	-4.02126	5.7888e-05	0.000204393	LINE	L1
ORSL-2a	25.0262	0.209185	0.0589026	3.55137	0.000383228	0.00112408	DNA	hAT-Tip100
Tigger15a	386.634	-0.208402	0.0510426	-4.0829	4.44765e-05	0.000160043	DNA	TcMar-Tigger
MER92-int	56.736	0.208188	0.050129	4.15305	3.28076e-05	0.000121711	LTR	ERV1
L1ME1	2086.42	-0.207989	0.0462112	-4.50084	6.76852e-06	2.87553e-05	LINE	L1
MamGypLTR1b	65.3784	-0.206978	0.0552638	-3.74527	0.0001802	0.00056935	LTR	Gypsy
LTR10A	42.0146	-0.206651	0.0789497	-2.61751	0.00885744	0.0191234	LTR	ERV1
LTR73	16.509	0.206578	0.0645837	3.19861	0.00138094	0.00368157	LTR	ERV1
L1MD2	838.848	-0.206575	0.0466391	-4.42921	9.45768e-06	3.89242e-05	LINE	L1
MamRep137	107.861	-0.206318	0.0493632	-4.17959	2.92038e-05	0.00010989	DNA	TcMar-Tigger
MER6C	18.7599	0.206297	0.0307611	6.70642	1.99458e-11	2.18905e-10	DNA	TcMar-Tigger
LTR4	28.5181	0.206113	0.0791515	2.60404	0.00921328	0.0197943	LTR	ERV1
Charlie7a	158.675	-0.205992	0.0692267	-2.97562	0.00292398	0.00710494	DNA	hAT-Charlie
L1PA3	621.643	-0.205935	0.0415136	-4.96066	7.02527e-07	3.60613e-06	LINE	L1
MIR1_Amn	303.313	-0.205522	0.0506257	-4.05964	4.91475e-05	0.000175413	SINE	MIR
MER51C	46.1073	-0.205212	0.0738409	-2.77911	0.00545087	0.0123772	LTR	ERV1
LTR46-int	34.2833	0.205133	0.0720382	2.84755	0.00440565	0.0103059	LTR	ERV1
MER102c	171.739	-0.204685	0.0515056	-3.97402	7.06682e-05	0.000243639	DNA	hAT-Charlie
7SK	41.9642	0.20396	0.0685043	2.97734	0.00290764	0.00707831	RNA	RNA
MER30	276.11	-0.203488	0.042729	-4.7623	1.91402e-06	8.90727e-06	DNA	hAT-Charlie
MER4CL34	58.0848	-0.203177	0.0647479	-3.13797	0.00170123	0.00443667	LTR	ERV1
MER21-int	72.492	-0.202955	0.056543	-3.58939	0.000331456	0.00098762	LTR	ERVL
Charlie29a	95.7997	-0.202322	0.0587838	-3.4418	0.000577847	0.00165081	DNA	hAT-Charlie
L1M4c	786.954	-0.202017	0.0448616	-4.50311	6.69655e-06	2.85416e-05	LINE	L1
MER74B	92.2279	-0.201946	0.0751442	-2.68744	0.0072001	0.015937	LTR	ERVL
MER52D	29.6007	0.201469	0.0450879	4.46837	7.88169e-06	3.2953e-05	LTR	ERV1
MER45R	26.2078	0.199782	0.0378351	5.28033	1.28952e-07	7.58171e-07	DNA	hAT-Tip100
MER73	36.5184	0.199629	0.0409115	4.87954	1.06334e-06	5.24503e-06	LTR	ERVL
L1MDa	557.807	-0.199564	0.0452573	-4.40954	1.03591e-05	4.21124e-05	LINE	L1
LTR101_Mam	68.9063	-0.199128	0.0533024	-3.73582	0.000187107	0.00058532	LTR	ERVL
hAT-4b_Ther	20.7848	0.197753	0.0531494	3.7207	0.000198668	0.000618549	DNA	hAT-Tip100
Tigger14a	78.7597	-0.197682	0.0600981	-3.28932	0.0010043	0.00273277	DNA	TcMar-Tigger
MLT1A-int	60.0163	0.197626	0.0493742	4.00261	6.2648e-05	0.000219435	LTR	ERVL-MaLR
LTR38A1	16.9686	0.197252	0.0461746	4.27188	1.93834e-05	7.55265e-05	LTR	ERV1
L1PA5	812.423	-0.197003	0.0439234	-4.48514	7.28653e-06	3.06593e-05	LINE	L1
HAL1M8	151.262	-0.196705	0.0497556	-3.95342	7.70413e-05	0.000264228	LINE	L1
Tigger2a	177.059	-0.195645	0.0531451	-3.68133	0.000232022	0.000710634	DNA	TcMar-Tigger
MLT1L	364.907	-0.195347	0.0452837	-4.31386	1.6043e-05	6.34495e-05	LTR	ERVL-MaLR
MLT1F1	138.518	-0.195041	0.0613837	-3.1774	0.00148603	0.00394576	LTR	ERVL-MaLR
L1M6B	115.365	-0.1944	0.0630739	-3.0821	0.00205543	0.00526655	LINE	L1
MER102b	228.883	-0.194296	0.0517449	-3.75488	0.000173423	0.000551688	DNA	hAT-Charlie
LTR37B	77.1381	-0.194096	0.0525695	-3.69218	0.000222337	0.00068256	LTR	ERV1
LTR7	144.702	0.193886	0.0839524	2.30947	0.0209175	0.0416138	LTR	ERV1
L1PA17	460.239	-0.193475	0.0416546	-4.64475	3.40486e-06	1.50477e-05	LINE	L1
L1MA5A	260.422	-0.193471	0.0452834	-4.27245	1.93338e-05	7.55265e-05	LINE	L1
HERVH-int	320.101	0.193015	0.068537	2.81622	0.00485925	0.0112319	LTR	ERV1
L1MB2	614.129	-0.192347	0.0473467	-4.06252	4.85461e-05	0.000173737	LINE	L1
LTR91	70.2085	-0.19228	0.0568791	-3.3805	0.000723539	0.00202314	LTR	LTR
Charlie1	210.468	-0.191845	0.051101	-3.75424	0.000173871	0.000551778	DNA	hAT-Charlie
MER34-int	29.8899	0.191159	0.0425067	4.49716	6.88675e-06	2.91635e-05	LTR	ERV1
MLT1H	205.751	-0.19017	0.0412548	-4.60965	4.03355e-06	1.759e-05	LTR	ERVL-MaLR
MER63A	123.118	-0.190043	0.0434797	-4.37085	1.23763e-05	4.95429e-05	DNA	hAT-Blackjack
Charlie13a	37.3804	-0.189793	0.0655128	-2.89704	0.00376706	0.00897146	DNA	hAT-Charlie
L1MB4	711.311	-0.189676	0.0512193	-3.70322	0.000212877	0.000658119	LINE	L1
LTR35B	23.6838	0.18959	0.0534493	3.5471	0.000389504	0.00113742	LTR	ERV1
LTR53B	17.1858	0.1892	0.0525547	3.60005	0.000318155	0.000952296	LTR	ERVL
MLT1K	510.822	-0.188997	0.0403013	-4.6896	2.73741e-06	1.22677e-05	LTR	ERVL-MaLR
Eutr2B	33.5162	-0.188228	0.0518151	-3.63269	0.00028048	0.000847231	DNA	DNA
MLT1J	509.274	-0.187997	0.0451165	-4.16693	3.08729e-05	0.00011551	LTR	ERVL-MaLR
MER106A	64.5133	-0.187882	0.0563281	-3.33549	0.000851502	0.002351	DNA	hAT-Charlie
L1MD3	473.685	-0.187587	0.04554	-4.11916	3.80261e-05	0.0001395	LINE	L1
Arthur1C	27.3115	0.186796	0.0423704	4.40864	1.04023e-05	4.21532e-05	DNA	hAT-Tip100
HY4	19.2335	0.186511	0.0623327	2.99219	0.00276981	0.00677345	scRNA	scRNA
MER70-int	19.2343	0.186498	0.046376	4.02143	5.7846e-05	0.000204393	LTR	ERVL
MER91C	28.3163	0.186453	0.0603163	3.09125	0.00199316	0.00513697	DNA	hAT-Tip100
L2d	1849.86	-0.186268	0.0517136	-3.60192	0.000315875	0.000949787	LINE	L2
MLT1J2-int	41.7539	0.185681	0.0445921	4.16399	3.12736e-05	0.000116678	LTR	ERVL-MaLR
LTR50	75.9095	-0.185574	0.0594903	-3.11939	0.00181224	0.00470753	LTR	ERVL
MER63B	52.4374	-0.185161	0.0462413	-4.00423	6.22201e-05	0.000218517	DNA	hAT-Blackjack
L1P4a	144.965	-0.184939	0.0473225	-3.90807	9.30383e-05	0.000314991	LINE	L1
L2a	6061.47	-0.184204	0.046524	-3.95933	7.51603e-05	0.000258449	LINE	L2
Kanga2_a	97.4077	-0.184166	0.0600103	-3.0689	0.00214848	0.00546843	DNA	TcMar-Tc2
X1_DNA	50.5862	-0.182699	0.0594011	-3.07568	0.00210026	0.00537094	DNA	TcMar-Tigger
MER5C	77.6974	-0.182277	0.0539042	-3.3815	0.000720916	0.0020201	DNA	hAT-Charlie
L1MEb	157.944	-0.182265	0.0548541	-3.32273	0.000891413	0.00245092	LINE	L1
LTR72B	15.8861	0.182089	0.0483944	3.7626	0.000168153	0.000537517	LTR	ERV1
MER5C1	66.1621	-0.18166	0.0632374	-2.87266	0.00407032	0.00958964	DNA	hAT-Charlie
Eutr2	21.3279	0.18106	0.047033	3.84964	0.000118293	0.000388509	DNA	DNA
MLT2D	128.154	-0.180679	0.0466713	-3.87131	0.00010825	0.000357306	LTR	ERVL
LTR5B	73.2596	0.180306	0.0478117	3.77117	0.000162481	0.000520652	LTR	ERVK
Tigger3b	566.317	-0.180293	0.0525486	-3.43097	0.000601419	0.00171073	DNA	TcMar-Tigger
Tigger4a	148.252	-0.179861	0.0510562	-3.52282	0.000426988	0.00123321	DNA	TcMar-Tigger
MLT1G-int	23.2305	0.179715	0.0461912	3.89068	9.99644e-05	0.000334145	LTR	ERVL-MaLR
L1ME3C	144.398	-0.179124	0.0453395	-3.95072	7.79159e-05	0.000266533	LINE	L1
FordPrefect	48.9485	0.178823	0.036082	4.95602	7.19502e-07	3.67281e-06	DNA	hAT-Tip100
LTR41B	41.2838	-0.178572	0.0748128	-2.38691	0.0169905	0.0343725	LTR	ERVL
LTR15	30.54	0.178289	0.0634362	2.81052	0.00494615	0.0114042	LTR	ERV1
L1M2b	35.2993	0.178198	0.0723041	2.46457	0.0137179	0.028496	LINE	L1
LTR47A	45.769	0.177482	0.0669318	2.65168	0.0080092	0.0174638	LTR	ERVL
MLT1I-int	60.6221	-0.177069	0.0460708	-3.84342	0.000121333	0.000397501	LTR	ERVL-MaLR
L1PA6	726.009	-0.176823	0.0426612	-4.14482	3.4008e-05	0.00012581	LINE	L1
L1PA4	703.601	-0.176624	0.042503	-4.15557	3.24478e-05	0.000120717	LINE	L1
L1MC5a	1386.43	-0.17637	0.0427212	-4.12839	3.65315e-05	0.000134391	LINE	L1
LTR27D	19.6454	0.176182	0.0484463	3.63665	0.000276208	0.000836245	LTR	ERV1
MER101	24.6804	0.175842	0.0459019	3.83082	0.000127719	0.000417383	LTR	ERV1
L1MA5	357.067	-0.175294	0.0487241	-3.59769	0.000321062	0.000958817	LINE	L1
MER57C1	19.0548	0.174643	0.0427161	4.08845	4.34263e-05	0.000157122	LTR	ERV1
Charlie16	67.8272	-0.174337	0.0564817	-3.08662	0.00202449	0.00520751	DNA	hAT-Charlie
Chap1_Mam	84.0229	-0.174317	0.0570836	-3.05372	0.00226022	0.00569161	DNA	hAT-Charlie
L1PA14	559.364	-0.174278	0.0466931	-3.73242	0.000189651	0.000591873	LINE	L1
LTR52	57.9414	0.173817	0.0428952	4.05214	5.07515e-05	0.000180648	LTR	ERVL
LTR107_Mam	38.0281	0.173728	0.043713	3.9743	7.05869e-05	0.000243639	LTR	LTR
X4a_DNA	32.9884	0.173118	0.0687944	2.51646	0.0118541	0.0251132	DNA	TcMar
L1MB5	614.685	-0.172989	0.0468462	-3.6927	0.000221889	0.00068256	LINE	L1
Charlie17	51.7495	-0.171472	0.0642722	-2.66791	0.00763254	0.0167534	DNA	hAT-Charlie
ORSL-2b	39.6825	0.170718	0.0426702	4.00088	6.31078e-05	0.000220459	DNA	hAT-Tip100
MLT1I	207.314	-0.17052	0.041529	-4.10604	4.02496e-05	0.000146433	LTR	ERVL-MaLR
X12_DNA	161.204	-0.169856	0.0520072	-3.26601	0.00109075	0.00294972	DNA	TcMar-Tigger
GSATII	34.1763	0.169646	0.0434513	3.90429	9.45029e-05	0.000318313	Satellite	centr
L1MEc	1356.61	-0.169351	0.0464296	-3.64747	0.000264833	0.000803652	LINE	L1
MER70B	20.6792	0.16935	0.0435445	3.88912	0.000100609	0.000334601	LTR	ERVL
Zaphod3	36.5675	-0.169044	0.047566	-3.55388	0.000379588	0.00111589	DNA	hAT-Tip100
MER74A	65.1698	-0.168793	0.0659946	-2.55768	0.0105374	0.022456	LTR	ERVL
MER51D	16.4415	0.168733	0.0561312	3.00605	0.00264663	0.00650917	LTR	ERV1
L2d2	1968.5	-0.168332	0.0476059	-3.53595	0.000406308	0.00118125	LINE	L2
MLT1H1	120.039	-0.16758	0.0469111	-3.57229	0.000353867	0.00104965	LTR	ERVL-MaLR
LTR18B	15.4232	0.167244	0.0677643	2.46803	0.013586	0.0282733	LTR	ERVL
MER97d	29.5193	0.167015	0.0502911	3.32096	0.00089708	0.00246136	DNA	hAT-Tip100
Tigger9b	68.5075	0.1669	0.0678313	2.46052	0.0138737	0.028684	DNA	TcMar-Tigger
MER65C	49.7938	0.166668	0.0551347	3.02292	0.00250347	0.00620917	LTR	ERV1
Tigger20a	111.688	-0.166548	0.0619245	-2.68954	0.00715506	0.0158722	DNA	TcMar-Tigger
MER89	44.5983	0.166439	0.0512969	3.24462	0.00117607	0.00316098	LTR	ERV1
Tigger4b	171.644	-0.166197	0.0634574	-2.61903	0.00881789	0.0190692	DNA	TcMar-Tigger
MER63D	33.3332	0.165325	0.053844	3.07044	0.00213746	0.00545549	DNA	hAT-Blackjack
MER8	80.7095	-0.163896	0.0579934	-2.82613	0.00471148	0.0109436	DNA	TcMar-Tigger
MER61-int	153.573	0.163832	0.0419415	3.90619	9.37631e-05	0.000316631	LTR	ERV1
MER21A	120.907	-0.163629	0.0526523	-3.10774	0.00188527	0.00487799	LTR	ERVL
LTR1A2	35.3546	0.163483	0.0506771	3.22597	0.00125548	0.00336071	LTR	ERV1
X7B_LINE	66.7995	-0.163138	0.0705136	-2.31356	0.0206917	0.0412269	LINE	CR1
MLT1G3	80.3951	-0.162622	0.0584041	-2.78442	0.00536232	0.0122183	LTR	ERVL-MaLR
ERVL47-int	25.5766	0.162475	0.0397923	4.08308	4.44434e-05	0.000160043	LTR	ERVL
MSTA-int	110.895	0.162132	0.0479323	3.38252	0.000718234	0.00201687	LTR	ERVL-MaLR
Tigger22N1	102.331	-0.162026	0.0644579	-2.51368	0.011948	0.0252577	DNA	TcMar-Tigger
L1PA12	273.874	-0.16129	0.0471382	-3.42164	0.000622451	0.0017606	LINE	L1
MLT2B5	38.2307	0.161252	0.0390121	4.13337	3.57477e-05	0.000131876	LTR	ERVL
MLT2B2	73.9093	0.160925	0.052555	3.06203	0.0021984	0.00556787	LTR	ERVL
MLT1F2-int	23.6744	0.1601	0.050816	3.15058	0.00162946	0.00427489	LTR	ERVL-MaLR
LTR85a	107.909	0.159501	0.0556482	2.86624	0.00415377	0.00976877	LTR	Gypsy?
MER21B	140.698	-0.159224	0.0547544	-2.90797	0.00363786	0.00871101	LTR	ERVL
Tigger4	149.394	-0.159124	0.0628811	-2.53055	0.0113883	0.024191	DNA	TcMar-Tigger
LTR32	52.9932	0.159115	0.0566321	2.80962	0.00496005	0.0114042	LTR	ERVL
LTR28B	25.2861	0.15884	0.052289	3.03774	0.00238363	0.00595682	LTR	ERV1
LTR6A	46.0326	-0.158595	0.0711755	-2.22822	0.0258656	0.0498756	LTR	ERV1
X30_DNA	50.7127	-0.158582	0.061071	-2.59668	0.00941288	0.0201902	DNA	DNA
EUTREP2	48.6525	0.15853	0.0631317	2.51109	0.0120358	0.0253618	Unknown	Unknown
LTR33B	62.682	0.158231	0.0528859	2.99194	0.00277213	0.00677345	LTR	ERVL
MER4A	75.8007	-0.157364	0.0535261	-2.93995	0.00328268	0.00791811	LTR	ERV1
ERV3-16A3_LTR	31.6646	0.15713	0.0566936	2.77157	0.0055786	0.0126021	LTR	ERVL
L1P4e	22.1651	0.157017	0.0501792	3.12912	0.00175331	0.00456347	LINE	L1
MER46C	136.303	-0.156878	0.0545041	-2.87828	0.00399846	0.00944435	DNA	TcMar-Tigger
EuthAT-2	46.4995	-0.156705	0.0576437	-2.71851	0.00655774	0.0146134	DNA	hAT-Ac
LTR44	31.2377	0.156469	0.0427393	3.66101	0.000251226	0.000765891	LTR	ERV1
MER57E1	29.9532	0.156403	0.0685949	2.2801	0.0226016	0.0443389	LTR	ERV1
L1MA2	714.892	-0.155074	0.0424966	-3.64911	0.000263154	0.0008004	LINE	L1
L1MA9	904.838	-0.154439	0.0435257	-3.54823	0.000387834	0.00113506	LINE	L1
L1MEi	497.981	-0.154151	0.0511413	-3.01422	0.00257645	0.00636619	LINE	L1
MER92A	36.287	0.15414	0.0428025	3.60119	0.000316763	0.000950289	LTR	ERV1
FRAM	898.701	-0.153342	0.0425039	-3.60772	0.000308904	0.000930953	SINE	Alu
MER121	54.3414	-0.153253	0.0450304	-3.40332	0.000665718	0.0018734	DNA	hAT
L1PA8	734.34	-0.15312	0.0388485	-3.94146	8.09865e-05	0.000275241	LINE	L1
L1PA7	1273.12	-0.152485	0.0430695	-3.54044	0.000399467	0.00116393	LINE	L1
MER4A1	93.1037	-0.152386	0.0526313	-2.89535	0.00378736	0.00898731	LTR	ERV1
MER2B	76.8267	-0.151344	0.0548798	-2.75773	0.00582046	0.0130811	DNA	TcMar-Tigger
MER57A-int	123.317	0.1511	0.0498027	3.03397	0.00241354	0.00602015	LTR	ERV1
Charlie21a	105.983	-0.150418	0.0617508	-2.43588	0.0148555	0.0304746	DNA	hAT-Charlie
MER39B	64.6244	0.150104	0.0454784	3.30057	0.000964898	0.00263551	LTR	ERV1
Zaphod5a	31.7116	0.15005	0.0672654	2.23072	0.0256999	0.0497015	DNA	hAT-Tip100
HUERS-P2-int	36.4973	0.149571	0.0471022	3.17547	0.00149594	0.00395614	LTR	ERV1
LTR12B	31.3517	0.149426	0.0471465	3.16941	0.00152751	0.00402346	LTR	ERV1
LTR38C	27.7126	0.148892	0.0486422	3.06097	0.00220622	0.00557695	LTR	ERV1
MLT1C2	396.183	-0.148808	0.0421816	-3.52778	0.000419055	0.00121296	LTR	ERVL-MaLR
HAL1b	341.479	-0.148784	0.0542692	-2.74159	0.00611431	0.0136716	LINE	L1
MER83B-int	29.3167	0.148163	0.0391194	3.78746	0.000152198	0.00049028	LTR	ERV1
Charlie15b	163.161	-0.147253	0.0564219	-2.60986	0.00905799	0.0195235	DNA	hAT-Charlie
MamTip3B	39.2422	0.146214	0.0479778	3.04754	0.00230724	0.00578788	DNA	hAT-Tip100
LTR59	30.3794	0.146163	0.0572022	2.55519	0.0106129	0.0225803	LTR	ERV1
MLT1D	464.401	-0.146082	0.0448119	-3.25989	0.00111454	0.00300174	LTR	ERVL-MaLR
L1M3d	48.0316	-0.145987	0.0523038	-2.79114	0.00525234	0.0120093	LINE	L1
MLT1B	310.423	-0.145946	0.0438881	-3.32541	0.000882872	0.00243252	LTR	ERVL-MaLR
L1MC3	733.405	-0.145726	0.0434246	-3.35583	0.000791272	0.00220318	LINE	L1
CR1_Mam	164.603	-0.145535	0.0596025	-2.44176	0.0146159	0.0300298	LINE	CR1
L1ME3A	923.916	-0.14505	0.0453947	-3.1953	0.00139683	0.00371642	LINE	L1
L1M4b	311.706	-0.144984	0.0481216	-3.01287	0.00258791	0.00638253	LINE	L1
LTR19B	25.981	0.14483	0.0481839	3.00576	0.00264914	0.00650917	LTR	ERV1
MER45C	49.3867	0.144651	0.0451105	3.20661	0.00134311	0.00358799	DNA	hAT-Tip100
HSMAR1	89.8117	-0.144058	0.0583268	-2.46984	0.0135173	0.0282129	DNA	TcMar-Mariner
LTR81C	35.8764	0.143869	0.0403651	3.56418	0.000364993	0.00107779	LTR	Gypsy
L1MEj	271.297	-0.143571	0.0570571	-2.51626	0.0118606	0.0251132	LINE	L1
L1PREC2	849.707	-0.143501	0.0418733	-3.42702	0.000610243	0.00173209	LINE	L1
LTR90B	36.3625	0.143257	0.0544074	2.63304	0.00846253	0.0183308	LTR	LTR
Charlie25	60.7399	-0.142803	0.0520871	-2.74163	0.00611357	0.0136716	DNA	hAT-Charlie
L1P2	295.848	-0.142695	0.0437653	-3.26045	0.00111234	0.00300174	LINE	L1
LTR5_Hs	100.776	0.142637	0.0533822	2.67199	0.0075402	0.0166339	LTR	ERVK
MER4-int	232.382	-0.142068	0.0466816	-3.04333	0.00233976	0.00585831	LTR	ERV1
L1P3	357.78	-0.141983	0.0382641	-3.71059	0.000206775	0.00064076	LINE	L1
MLT1G1-int	41.2515	0.141769	0.0497531	2.84944	0.00437959	0.0102632	LTR	ERVL-MaLR
LTR40b	28.4871	0.141135	0.0616032	2.29104	0.0219612	0.0432977	LTR	ERVL
L1P4	316.562	-0.140374	0.0415886	-3.37529	0.000737382	0.00205748	LINE	L1
MER39	135.269	-0.140343	0.0481441	-2.91505	0.00355629	0.00854677	LTR	ERV1
L1MA7	523.013	-0.140086	0.0462872	-3.02646	0.00247432	0.00614846	LINE	L1
Plat_L3	131.521	-0.139733	0.0608044	-2.29807	0.0215577	0.042694	LINE	CR1
MER20	465.918	-0.139284	0.0522679	-2.66481	0.00770319	0.0168694	DNA	hAT-Charlie
MER101B	20.1488	0.13928	0.0287253	4.84867	1.2429e-06	6.018e-06	LTR	ERV1
MLT2F	48.3562	0.138095	0.0479543	2.87972	0.00398025	0.00942804	LTR	ERVL
X11_DNA	44.9722	-0.137749	0.0598935	-2.2999	0.021454	0.0425526	DNA	TcMar-Tigger
LTR26B	24.2256	0.136778	0.0398027	3.43639	0.000589515	0.0016805	LTR	ERV1
L1M	29.213	0.135433	0.0439045	3.08472	0.00203745	0.00523064	LINE	L1
MLT1H2-int	28.6131	0.135296	0.0455802	2.96831	0.00299441	0.00726269	LTR	ERVL-MaLR
MLT1C2-int	34.6701	0.135284	0.0524509	2.57925	0.00990144	0.0211691	LTR	ERVL-MaLR
L1PA10	946.186	-0.134125	0.0408904	-3.2801	0.00103771	0.00281206	LINE	L1
MER61D	32.8626	0.133938	0.035389	3.78474	0.000153868	0.000494255	LTR	ERV1
LTR9D	51.1086	0.133536	0.0383872	3.47865	0.000503943	0.00145228	LTR	ERV1
Arthur1B	78.3018	-0.132868	0.0504572	-2.63328	0.00845635	0.0183308	DNA	hAT-Tip100
L1P1	360.783	-0.132479	0.043178	-3.0682	0.0021535	0.00546843	LINE	L1
MER6A	63.621	-0.132348	0.0551134	-2.40137	0.0163338	0.0331457	DNA	TcMar-Tigger
Kanga1b	36.5039	-0.131774	0.0489982	-2.68937	0.00715878	0.0158722	DNA	TcMar-Tc2
HERV9N-int	30.1457	0.130518	0.0475502	2.74485	0.00605391	0.0135826	LTR	ERV1
L1PA15	823.394	-0.130217	0.0440862	-2.9537	0.00313991	0.00758763	LINE	L1
LTR75_1	24.4956	0.130022	0.0456008	2.85132	0.00435383	0.010221	LTR	ERV1
MER49	126.158	-0.129878	0.0569708	-2.27973	0.0226239	0.0443389	LTR	ERV1
PABL_A	39.7145	-0.12967	0.0462641	-2.80282	0.00506576	0.011623	LTR	ERV1
EutTc1-N2	17.0828	0.129521	0.0486103	2.66447	0.00771097	0.0168694	DNA	TcMar-Tc1
LTR82B	38.2897	0.129395	0.0428504	3.01969	0.00253038	0.00626411	LTR	ERVL
L1MC2	438.271	-0.129204	0.0443958	-2.91027	0.00361113	0.00866277	LINE	L1
LTR12D	34.7222	0.12895	0.0526873	2.44745	0.014387	0.0296057	LTR	ERV1
UCON26	23.1307	0.128771	0.0496988	2.59103	0.00956887	0.0204914	DNA	hAT
THE1D	287.344	-0.128751	0.050074	-2.57122	0.0101341	0.0216314	LTR	ERVL-MaLR
MLT1A0	398.393	-0.128463	0.0486795	-2.63895	0.00831642	0.0180738	LTR	ERVL-MaLR
L1ME3D	267.988	-0.127889	0.0566678	-2.25683	0.0240189	0.0466561	LINE	L1
SVA_C	166.36	-0.127873	0.0421958	-3.03046	0.00244185	0.00607924	Retroposon	SVA
LOR1b	60.6529	0.126871	0.0539528	2.35152	0.0186968	0.0375933	LTR	ERV1
LTR27E	23.1184	0.126569	0.0452487	2.79718	0.00515515	0.0118075	LTR	ERV1
LTR87	43.5461	-0.126272	0.0557782	-2.26381	0.0235856	0.0460181	LTR	ERVL?
LTR47A2	25.1365	-0.126229	0.0528379	-2.38898	0.0168952	0.0342323	LTR	ERVL
MER90a	43.1598	-0.125436	0.053636	-2.33865	0.0193536	0.0387955	LTR	ERV1
MLT1A1-int	37.7555	-0.124649	0.0544591	-2.28886	0.0220878	0.0434822	LTR	ERVL-MaLR
MER4B	92.6792	-0.124176	0.0555716	-2.23453	0.0254482	0.0492872	LTR	ERV1
L1MA4	684.351	-0.123215	0.0442782	-2.78275	0.00539008	0.0122603	LINE	L1
MLT1G3-int	33.4533	0.122724	0.0366803	3.34578	0.000820518	0.00227499	LTR	ERVL-MaLR
UCON58	24.8512	0.122622	0.0532101	2.30449	0.0211951	0.0421024	DNA?	DNA?
LTR38-int	25.1035	0.122455	0.0373114	3.28198	0.00103082	0.00279915	LTR	ERV1
LTR80A	26.1945	0.122312	0.0258615	4.7295	2.2507e-06	1.02923e-05	LTR	ERVL
LTR8A	65.8636	-0.122255	0.0508396	-2.40472	0.0161848	0.0328941	LTR	ERV1
LTR38	36.4353	-0.120697	0.0528514	-2.2837	0.0223889	0.0440093	LTR	ERV1
L1MB1	339.35	-0.12032	0.0495188	-2.42978	0.015108	0.0309444	LINE	L1
MLT1F2	189.581	-0.120154	0.0534585	-2.24761	0.0246012	0.047717	LTR	ERVL-MaLR
L1PB1	1135.89	-0.119289	0.0429706	-2.77606	0.00550222	0.0124723	LINE	L1
L4_B_Mam	173.3	-0.118946	0.0505051	-2.35513	0.0185163	0.0372875	LINE	RTE-X
MER57D	29.9397	-0.11787	0.0442975	-2.66087	0.00779391	0.0170225	LTR	ERV1
MER52-int	42.5562	0.117852	0.0364064	3.23713	0.0012074	0.0032386	LTR	ERV1
MLT1O	232.413	-0.117466	0.0439818	-2.67079	0.00756733	0.0166393	LTR	ERVL-MaLR
UCON34	55.2448	-0.117197	0.0510342	-2.29644	0.0216507	0.0427495	DNA	hAT-Charlie
L1MA4A	622.753	-0.11713	0.0466433	-2.51118	0.0120328	0.0253618	LINE	L1
MER77	73.1354	-0.116837	0.050188	-2.32799	0.0199127	0.0397951	LTR	ERVL
MER4D1	94.2845	-0.116371	0.0472733	-2.46166	0.0138294	0.0286373	LTR	ERV1
MLT1H2	90.5854	-0.116352	0.0488602	-2.38132	0.0172506	0.0347918	LTR	ERVL-MaLR
LTR39	58.0132	0.113957	0.046262	2.4633	0.0137666	0.0285522	LTR	ERV1
MER74C	30.9028	0.112825	0.0397616	2.83754	0.00454621	0.0106159	LTR	ERVL
MLT1H-int	58.6977	-0.112742	0.0452164	-2.49339	0.012653	0.0264928	LTR	ERVL-MaLR
MLT1A	309.364	-0.111664	0.0446873	-2.49878	0.012462	0.0261762	LTR	ERVL-MaLR
L1M3b	51.8621	0.110226	0.0472692	2.33188	0.0197072	0.0394444	LINE	L1
tRNA-Gln-CAA	20.4587	0.108772	0.0387155	2.80951	0.00496172	0.0114042	tRNA	tRNA
L1PA2	557.043	-0.107014	0.0472547	-2.26463	0.0235355	0.0459886	LINE	L1
L1HS	276.53	-0.10698	0.037171	-2.87805	0.00400148	0.00944435	LINE	L1
MADE1	82.764	-0.106318	0.036363	-2.92379	0.00345799	0.00832573	DNA	TcMar-Mariner
LTR12E	55.9101	0.104161	0.0415462	2.50712	0.0121718	0.0256075	LTR	ERV1
LTR40A1	41.8997	0.103108	0.0417791	2.46794	0.0135892	0.0282733	LTR	ERVL
Arthur1A	55.5994	-0.0992083	0.0358452	-2.76768	0.0056456	0.0127098	DNA	hAT-Tip100
L1M3	489.588	-0.0990008	0.0444218	-2.22865	0.025837	0.0498756	LINE	L1
LTR19C	31.9297	0.0920485	0.0380147	2.42139	0.0154611	0.0316185	LTR	ERV1
Charlie17b	37.6569	0.0892508	0.0362841	2.45978	0.0139022	0.0286978	DNA	hAT-Charlie
MER110	36.0603	0.084837	0.0369328	2.29706	0.0216152	0.0427436	LTR	ERV1
